# Supplementary material for: Morphological and stage-specific transcriptome analyses reveal distinct regulatory programs underlying yam (Dioscorea alata L.) bulbil growth
Source: J Exp Bot. 2019 Dec 13;71(6):1899–914. doi: 10.1093/jxb/erz552 (PMC7242083; doi:10.1093/jxb/erz552)
Supplement: erz552_suppl_Supplementary_Dataset_S7 [file erz552_suppl_supplementary_dataset_s7.xlsx]

## Sheet: Sheet1
Dataset S1. Tables of candidate genes and regulators associated with bulbil growth
A: Expression of stage-specific genes related to cell cycle and proliferation
B:Expression of stage-specific genes related to cell wall modification and loosening
C:Expression of genes related to hormone biosynthesis, transport and signaling
D:Expression of genes involved in starch biosynthesis and sucrose metabolsim and signaling
E:Lists of stage-specific expressed transcription factors

## Sheet: A
Expression of stage-specific genes related to cell cycle and proliferation
Gene_id	Category	Average FPKM value				Specifically expressed stage	Swissprot_annotation	NR_annotation	TAIR_annotation	Gene Name
		T1	T2	T3	T4
c131169.graph_c0	Regulation of cell cycle	7.61949	1.95869	3.32571	1.72697	T1	125 kDa kinesin-related protein GN=TKRP125 OS=Nicotiana tabacum (Common tobacco) PE=1 SV=1	PREDICTED: 125 kDa kinesin-related protein [Phoenix dactylifera]	AT2G36200	KIN5C
c114217.graph_c0		8.29435	1.57948	2.66988	0.889023	T1	Probable 125 kDa kinesin-related protein GN=At2g36200 OS=Arabidopsis thaliana (Mouse-ear cress) PE=2 SV=2	PREDICTED: 125 kDa kinesin-related protein-like [Elaeis guineensis]	AT2G36200	KIN5C
c132756.graph_c0		10.4256	2.18405	4.49117	1.24996	T1	125 kDa kinesin-related protein GN=TKRP125 OS=Nicotiana tabacum (Common tobacco) PE=1 SV=1	PREDICTED: 125 kDa kinesin-related protein-like [Elaeis guineensis]	AT2G36200	KIN5C
c133011.graph_c1		9.84436	1.42362	3.14298	0.592017	T1	Kinesin-4 GN=F2P16.12 OS=Arabidopsis thaliana (Mouse-ear cress) PE=1 SV=2	PREDICTED: kinesin-like protein KIF3C [Phoenix dactylifera]	AT2G22610	KIN4A
c127614.graph_c0		7.26681	2.5855	4.78433	4.78304	T1	Probable plastid-lipid-associated protein 6, chloroplastic (Precursor) GN=At3g23400 OS=Arabidopsis thaliana (Mouse-ear cress) PE=1 SV=1	PREDICTED: kinesin-related protein 13 [Elaeis guineensis]	AT4G14330	KIN10A
c128460.graph_c0		5.63395	0.73931	2.30759	0.435096	T1	Kinesin-like protein NACK1 GN=NACK1 OS=Nicotiana tabacum (Common tobacco) PE=1 SV=1	PREDICTED: kinesin-like protein NACK1 [Elaeis guineensis]	—	NACK1
c122380.graph_c0		8.64117	2.07577	3.54138	0.728582	T1	Cyclin-A1-1 OS=Oryza sativa subsp. japonica (Rice) PE=2 SV=1	Cyclin-A1-1 OS=Oryza sativa subsp. japonica (Rice) PE=2 SV=1	os01g0233500	CYCA1-1
c122639.graph_c0		20.3534	10.021	8.60425	3.34995	T1	Cyclin-A3-2 GN=OsJ_035222 OS=Oryza sativa subsp. japonica (Rice) PE=2 SV=1	PREDICTED: cyclin-A3-1-like [Elaeis guineensis]	AT1G47230	CYCA3-4
c127898.graph_c1		1.96745	0.403512	0.825475	0.169217	T1	Cyclin-A3-1 GN=OSJNBa0091E13.3 OS=Oryza sativa subsp. japonica (Rice) PE=3 SV=1	PREDICTED: cyclin-A3-1-like [Phoenix dactylifera]	AT1G47210	CYCA3-2
c130075.graph_c0		2.98771	1.05744	1.25229	0.613446	T1	Putative cyclin-B3-1 GN=CYCB3-1 OS=Arabidopsis thaliana (Mouse-ear cress) PE=3 SV=2	PREDICTED: putative cyclin-B3-1 [Phoenix dactylifera]	AT1G16330	CYCB3-1
c131337.graph_c0		24.4908	6.68308	9.83938	4.62922	T1	Cyclin-B2-1 GN=OSJNBb0078D11.10 OS=Oryza sativa subsp. japonica (Rice) PE=1 SV=2	PREDICTED: G2/mitotic-specific cyclin-2 isoform X1 [Musa acuminata subsp. malaccensis]	At2g17620	CYCB2-1
c131604.graph_c0		42.3641	14.4006	11.4682	6.48473	T1	Cell division cycle 20.1, cofactor of APC complex GN=F17M5.30 OS=Arabidopsis thaliana (Mouse-ear cress) PE=1 SV=1	PREDICTED: cell division cycle 20.2, cofactor of APC complex-like [Elaeis guineensis]	AT4G33270	CDC20-1
c117920.graph_c1		7.72525	2.16994	4.7765	4.90556	T1	Meiotic nuclear division protein 1 homolog GN=MND1 OS=Arabidopsis thaliana (Mouse-ear cress) PE=1 SV=1	PREDICTED: meiotic nuclear division protein 1 homolog [Elaeis guineensis]	AT4G29170	MND1
c125332.graph_c0		10.5389	2.13429	3.82659	0.689495	T1	Mitotic spindle checkpoint protein BUBR1 GN=F4P9.33 OS=Arabidopsis thaliana (Mouse-ear cress) PE=1 SV=2	PREDICTED: mitotic spindle checkpoint protein BUBR1 isoform X1 [Elaeis guineensis]	AT2G33560	BUBR1
c115354.graph_c1		6.29246	1.176	2.33774	0.683186	T1	Protein POLLENLESS 3-LIKE 2 {ECO:0000303|Ref.5} OS=Arabidopsis thaliana (Mouse-ear cress) PE=2 SV=1	PREDICTED: protein POLLENLESS 3-LIKE 2-like [Elaeis guineensis]	AT3G51280	Protein POLLENLESS 3-LIKE 2
c126923.graph_c1		12.285	4.67718	7.75363	4.84286	T1	Anaphase-promoting complex subunit 6 GN=F9K20.19 OS=Arabidopsis thaliana (Mouse-ear cress) PE=2 SV=1	PREDICTED: anaphase-promoting complex subunit 6-like [Elaeis guineensis]	AT1G78770	APC6
c130144.graph_c0	Cell proliferation	14.7681	3.36163	7.23102	3.82638	T1	DNA replication licensing factor MCM2 GN=OsJ_33907 OS=Oryza sativa subsp. japonica (Rice) PE=2 SV=1	PREDICTED: DNA replication licensing factor MCM2 [Elaeis guineensis]	AT1G44900	MCM2
c127478.graph_c0		19.363	2.41051	12.0405	5.521	T1	DNA replication licensing factor MCM3 homolog 1 GN=ROA1 OS=Zea mays (Maize) PE=2 SV=2	PREDICTED: DNA replication licensing factor MCM3 [Phoenix dactylifera]	AT5G46280	MCM3
c105199.graph_c0		7.88523	1.67314	4.91635	3.48699	T1	DNA replication licensing factor MCM4 GN=OSJNBa0051H17.26 OS=Oryza sativa subsp. japonica (Rice) PE=3 SV=2	DNA replication licensing factor MCM4 GN=OSJNBa0051H17.26 OS=Oryza sativa subsp. japonica (Rice) PE=3 SV=2	Os01g0544450	MCM4
c120717.graph_c0		15.4474	4.15099	9.23736	6.55577	T1	DNA replication licensing factor MCM5 OS=Oryza sativa subsp. japonica (Rice) PE=2 SV=1	PREDICTED: DNA replication licensing factor MCM5 [Elaeis guineensis]	AT2G07690	MCM5
c127395.graph_c0		7.1419	0.981718	3.27489	1.50854	T1	DNA replication licensing factor MCM7 GN=OsJ_36507 OS=Oryza sativa subsp. japonica (Rice) PE=2 SV=1	PREDICTED: DNA replication licensing factor MCM7 [Phoenix dactylifera]	AT4G02060	MCM7

## Sheet: B
Expression of stage-specific genes related to cell wall modification and loosening.
Gene_id	Average FPKM value				Specifically expressed stage	Swissprot_annotation	NR_annotation	TAIR_annotation	Gene Name
	T1	T2	T3	T4
c118999.graph_c0	7.30797	3.13364	3.56833	0.0404865	T1	Expansin-A1 (Precursor) GN=OSJNBa0065B15.2 OS=Oryza sativa subsp. japonica (Rice) PE=2 SV=2	PREDICTED: expansin-A11-like [Musa acuminata subsp. malaccensis]	AT1G20190	EXPA11
c126446.graph_c0	51.7699	23.2045	35.3894	5.93845	T1	Expansin-B16 (Precursor) OS=Oryza sativa subsp. japonica (Rice) PE=3 SV=1	PREDICTED: expansin-B16-like [Nelumbo nucifera]	AT4G28250	EXPB3
c124803.graph_c0	1.37274	0.343167	0.439516	0.21031	T1	Expansin-A14 (Precursor) GN=MCD7.4 OS=Arabidopsis thaliana (Mouse-ear cress) PE=2 SV=1	hypothetical protein CICLE_v10021887mg [Citrus clementina]	AT5G56320	EXPA14
c131141.graph_c0	12.051	77.5323	11.1307	11.1279	T2	Expansin-like B1 (Precursor) GN=dl4545c OS=Arabidopsis thaliana (Mouse-ear cress) PE=2 SV=2	PREDICTED: expansin-like B1 [Phoenix dactylifera]	AT4G17030	Expansin-like B1
c124528.graph_c0	11.401	5.41478	5.01803	3.19279	T1	Probable xyloglucan endotransglucosylase/hydrolase protein 28 (Precursor) OS=Arabidopsis thaliana (Mouse-ear cress) PE=2 SV=1	PREDICTED: probable xyloglucan endotransglucosylase/hydrolase protein 27 [Elaeis guineensis]	AT1G14720	XTH28
c118058.graph_c0	2.86515	0.596801	0.573433	0.195861	T1	Probable xyloglucan endotransglucosylase/hydrolase protein 7 (Precursor) GN=T28I19.80 OS=Arabidopsis thaliana (Mouse-ear cress) PE=2 SV=2	PREDICTED: probable xyloglucan endotransglucosylase/hydrolase protein 6 [Nelumbo nucifera]	AT4G37800	XTH7
c114731.graph_c0	142.872	89.5705	26.2267	4.53128	T1	Xyloglucan endotransglucosylase/hydrolase protein 9 (Precursor) GN=F4C21.14 OS=Arabidopsis thaliana (Mouse-ear cress) PE=2 SV=2	PREDICTED: xyloglucan endotransglucosylase/hydrolase protein 9-like [Musa acuminata subsp. malaccensis]	AT4G03210	XTH9
c131146.graph_c0	229.152	76.042	144.228	38.4767	T1	Xyloglucan endotransglucosylase/hydrolase (Precursor) GN=XET16A OS=Brassica oleracea var. botrytis (Cauliflower) PE=1 SV=1	PREDICTED: probable xyloglucan endotransglucosylase/hydrolase [Phoenix dactylifera]	AT5G13870	XTH5
c129464.graph_c0	13.244	41.5543	11.7572	19.5045	T2	Xyloglucan endotransglucosylase/hydrolase protein 22 (Precursor) GN=MUA2.13 OS=Arabidopsis thaliana (Mouse-ear cress) PE=1 SV=1	PREDICTED: xyloglucan endotransglucosylase/hydrolase protein 22-like [Cucumis sativus]	AT4G25810	XTH22
c122498.graph_c1	68.3618	122.808	84.8606	20.1362	T2	Probable xyloglucan endotransglucosylase/hydrolase protein 25 (Precursor) GN=MUA2.12 OS=Arabidopsis thaliana (Mouse-ear cress) PE=2 SV=2	PREDICTED: probable xyloglucan endotransglucosylase/hydrolase protein 23 [Nelumbo nucifera]	AT5G57550	XTH25
c128042.graph_c0	9.40836	2.44923	4.80015	2.23919	T1	Glucan endo-1,3-beta-glucosidase 2 (Precursor) GN=At1g66250 OS=Arabidopsis thaliana (Mouse-ear cress) PE=1 SV=2	PREDICTED: glucan endo-1,3-beta-glucosidase 3-like [Elaeis guineensis]	AT1G66250	BG2
c133731.graph_c0	55.7112	23.1799	28.8661	9.82937	T1	Glucan endo-1,3-beta-glucosidase 3 (Precursor) GN=At2g01630 OS=Arabidopsis thaliana (Mouse-ear cress) PE=1 SV=2	PREDICTED: glucan endo-1,3-beta-glucosidase 10-like [Musa acuminata subsp. malaccensis]	AT2G01630	BG3
c135924.graph_c0	16.4663	8.34257	6.93034	2.36698	T1	Glucan endo-1,3-beta-glucosidase 11 (Precursor) GN=At1g32860 OS=Arabidopsis thaliana (Mouse-ear cress) PE=1 SV=1	PREDICTED: zinc finger MYM-type protein 1-like [Setaria italica]	AT1G32860	BG11
c131720.graph_c1	10.5969	25.3464	12.4064	5.94183	T2	Glucan endo-1,3-beta-glucosidase 6 (Precursor) GN=At5g58090 OS=Arabidopsis thaliana (Mouse-ear cress) PE=1 SV=2	PREDICTED: glucan endo-1,3-beta-glucosidase 6-like [Elaeis guineensis]	AT5G58090	BG6
c126783.graph_c0	60.1812	106.73	55.0371	47.4861	T2	Glucan endo-1,3-beta-glucosidase 10 (Precursor) GN=At5g42100 OS=Arabidopsis thaliana (Mouse-ear cress) PE=1 SV=2	PREDICTED: glucan endo-1,3-beta-glucosidase [Phoenix dactylifera]	AT5G42100	BG10

## Sheet: C
Expression of genes related to hormone biosynthesis, transport and signaling
Gene_id	Category	Average FPKM value				Specifically expressed stage	Swissprot_annotation	Nr_annotation	TAIR_annotation	Gene Name
		T1	T2	T3	T4
c129337.graph_c0	Auxin biosynthesis and conjugation	178.224	98.7779	86.0134	16.6574	T1	Tryptophan aminotransferase-related protein 3 GN=TAR3 OS=Arabidopsis thaliana (Mouse-ear cress) PE=3 SV=1	PREDICTED: tryptophan aminotransferase-related protein 3-like [Elaeis guineensis]	AT1G34040	TAR3
c130952.graph_c0		52.3324	17.3378	32.0512	12.0849	T1	Probable flavin-containing monooxygenase 1 GN=FMO1 OS=Arabidopsis thaliana (Mouse-ear cress) PE=2 SV=1	PREDICTED: probable flavin-containing monooxygenase 1 [Elaeis guineensis]	AT4G32540	YUCCA1
c131142.graph_c0		117.237	183.485	104.559	74.1518	T2	Tryptophan synthase beta chain 2, chloroplastic (Precursor) GN=TSB OS=Camptotheca acuminata (Happy tree) PE=2 SV=1	PREDICTED: tryptophan synthase beta chain 1 isoform X1 [Elaeis guineensis]	AT5G54810	TSB1
c126162.graph_c0		200.68	124.471	107.937	64.1473	T1	Probable indole-3-acetic acid-amido synthetase GH3.5 GN=OSJNBa0009C07.16 OS=Oryza sativa subsp. japonica (Rice) PE=2 SV=1	PREDICTED: probable indole-3-acetic acid-amido synthetase GH3.5 [Elaeis guineensis]	Os05G0586200,	GH3.5
c134775.graph_c1		48.7098	80.55	54.1244	29.5856	T2	Probable indole-3-acetic acid-amido synthetase GH3.6 GN=OJ1607_F09.5 OS=Oryza sativa subsp. japonica (Rice) PE=2 SV=2	PREDICTED: probable indole-3-acetic acid-amido synthetase GH3.6 [Elaeis guineensis]	Os05G0143800	GH3.6
c116989.graph_c0	Auxin transport and efflux	3.37899	1.74305	1.02312	0.517963	T1	ABC transporter B family member 19 GN=MLD15.2 OS=Arabidopsis thaliana (Mouse-ear cress) PE=1 SV=1	PREDICTED: ABC transporter B family member 19-like [Citrus sinensis]	AT3G28860	ABCB19
c132180.graph_c0		6.9238	2.51928	3.65442	2.73159	T1	ABC transporter B family member 11 GN=T14P4.15 OS=Arabidopsis thaliana (Mouse-ear cress) PE=2 SV=1	PREDICTED: ABC transporter B family member 11-like [Musa acuminata subsp. malaccensis]	AT1G02520	ABCB11
c135693.graph_c0		9.79004	2.44646	6.21791	3.31682	T1	Putative ABC transporter B family member 8 GN=MJI6.16 OS=Arabidopsis thaliana (Mouse-ear cress) PE=5 SV=1	PREDICTED: putative ABC transporter B family member 8 [Phoenix dactylifera]	--	ABCB8
c130188.graph_c1		3.91197	2.54454	1.12259	0.643564	T1	ABC transporter B family member 19 GN=MLD15.2 OS=Arabidopsis thaliana (Mouse-ear cress) PE=1 SV=1	PREDICTED: ABC transporter B family member 19 [Elaeis guineensis]	AT3G28860	ABCB19
c126329.graph_c0		13.617	21.4513	11.9347	9.53299	T2	Probable auxin efflux carrier component 1b GN=OsJ_32878 OS=Oryza sativa subsp. japonica (Rice) PE=2 SV=1	PREDICTED: probable auxin efflux carrier component 1b [Nelumbo nucifera]	Os11G0137000	PIN1B
c120610.graph_c0		28.5214	13.059	17.3839	7.4818	T1	Pollen-specific protein SF21 GN=SF21 OS=Helianthus annuus (Common sunflower) PE=2 SV=1	PREDICTED: pollen-specific protein SF21-like [Nelumbo nucifera]	AT5G11790	NDL2
c125953.graph_c0		31.7163	13.6428	12.882	6.80733	T1	Pollen-specific protein SF21 GN=SF21 OS=Helianthus annuus (Common sunflower) PE=2 SV=1	PREDICTED: pollen-specific protein SF21-like isoform X2 [Elaeis guineensis]	AT5G56750	NDL1
c120220.graph_c2		4.29346	1.73254	1.54041	0.323186	T1	Auxin transporter-like protein 2 GN=LAX2 OS=Arabidopsis thaliana (Mouse-ear cress) PE=2 SV=1	hypothetical protein TCM_006657 [Theobroma cacao]	—	Auxin transporter-like protein 2 （LAX2）
c120220.graph_c1		2.95871	1.13531	1.15045	0.248759	T1	Auxin transporter-like protein 2 GN=LAX2 OS=Arabidopsis thaliana (Mouse-ear cress) PE=2 SV=1	PREDICTED: auxin transporter-like protein 2 [Musa acuminata subsp. malaccensis]	AT2G21050	Auxin transporter-like protein 2 （LAX2）
c130406.graph_c1	Auxin signalling	10.0872	2.35867	2.50308	2.0471	T1	Auxin response factor 1 GN=ARF1 OS=Arabidopsis thaliana (Mouse-ear cress) PE=1 SV=2	PREDICTED: auxin response factor 24-like isoform X1 [Elaeis guineensis]	AT1G59750	ARF24
c118802.graph_c0		62.7617	17.0275	24.191	3.7848	T1	Auxin-responsive protein IAA30 GN=IAA30 OS=Oryza sativa subsp. japonica (Rice) PE=2 SV=1	PREDICTED: auxin-responsive protein IAA30-like [Phoenix dactylifera]	AT3G04730	IAA16
c113758.graph_c0		222.826	139.135	107.171	4.68154	T1	--	PREDICTED: uncharacterized protein LOC105053049 [Elaeis guineensis]	--	uncharacterized protein LOC105053049
c133130.graph_c0		90.3869	60.9539	55.1921	26.4269	T1	Protein TRANSPORT INHIBITOR RESPONSE 1 GN=T20O10.80 OS=Arabidopsis thaliana (Mouse-ear cress) PE=1 SV=2	PREDICTED: protein TRANSPORT INHIBITOR RESPONSE 1-like [Phoenix dactylifera]	AT3G62980	TIR1
c130573.graph_c0		41.938	13.9993	17.1575	13.8844	T1	Auxin response factor 2 GN=ARF2 OS=Oryza sativa subsp. japonica (Rice) PE=2 SV=1	Os01g0670800 [Oryza sativa Japonica Group]	Os01G0670800	ARF2
c130573.graph_c1		69.9661	27.6287	33.5053	25.8185	T1	Auxin response factor 2 GN=ARF2 OS=Oryza sativa subsp. japonica (Rice) PE=2 SV=1	PREDICTED: auxin response factor 15-like isoform X1 [Elaeis guineensis]	AT2G33860	ARF3
c123231.graph_c0		9.54606	3.81631	3.94131	4.13604	T1	Auxin-responsive protein IAA10 OS=Oryza sativa subsp. japonica (Rice) PE=2 SV=2	PREDICTED: auxin-responsive protein IAA10-like [Elaeis guineensis]	AT5G43700	IAA4
c116555.graph_c0		1.82513	1.17306	0.723604	0.194326	T1	Auxin-induced protein X15 OS=Glycine max (Soybean) PE=2 SV=1	PREDICTED: uncharacterized protein LOC103989538 [Musa acuminata subsp. malaccensis]	--	AXX15
c134847.graph_c0		1.57071	3.29433	1.30444	0.636477	T2	--	PREDICTED: auxin-induced protein 15A-like [Elaeis guineensis]		AX15A—like
c115169.graph_c0		3.3508	5.95999	3.07594	0.343223	T2	Auxin-induced protein 22D GN=AUX22D OS=Vigna radiata var. radiata (Mung bean) PE=2 SV=1	PREDICTED: auxin-induced protein 22D-like [Phoenix dactylifera]	--	AUX22D
c134944.graph_c0		52.1403	111.296	42.3536	35.3991	T2	Auxin response factor 9 GN=ARF9 OS=Arabidopsis thaliana (Mouse-ear cress) PE=1 SV=1	PREDICTED: auxin response factor 11 isoform X2 [Elaeis guineensis]	AT4G23980	ARF9
c126686.graph_c0		14.3184	39.6572	16.9009	25.7219	T2	Auxin response factor 18 GN=ARF18 OS=Arabidopsis thaliana (Mouse-ear cress) PE=2 SV=1	PREDICTED: auxin response factor 11 isoform X2 [Elaeis guineensis]	AT3G61830	ARF18
c80169.graph_c0	CK degradation and signalling	4.5647	7.45136	5.20731	1.04378	T2	Cytokinin dehydrogenase 1 (Precursor) GN=CKX1 OS=Arabidopsis thaliana (Mouse-ear cress) PE=1 SV=1	hypothetical protein POPTR_0006s04650g [Populus trichocarpa]	AT2G41510	CKX1
c121597.graph_c0		6.84597	24.4666	6.07381	1.89909	T2	Cytokinin dehydrogenase 11 (Precursor) GN=P0690E03.23 OS=Oryza sativa subsp. japonica (Rice) PE=2 SV=1	cytokinin oxidase [Citrus unshiu]	Os08G0460600	CKX11
c108389.graph_c0		3.82506	7.14254	4.2551	1.75833	T2	Cytokinin dehydrogenase 4 (Precursor) GN=B1150F11.25 OS=Oryza sativa subsp. japonica (Rice) PE=2 SV=1	PREDICTED: cytokinin dehydrogenase 9-like [Elaeis guineensis]	--	CKX9
c132377.graph_c0		258.266	339.149	180.767	59.997	—	Equilibrative nucleotide transporter 3 OS=Arabidopsis thaliana (Mouse-ear cress) PE=1 SV=1	PREDICTED: equilibrative nucleotide transporter 3-like isoform X2 [Elaeis guineensis]	AT4G26270	ENT3
c125292.graph_c1		8.2124	9.52336	9.40933	17.6978	T4	Cytokinin dehydrogenase 3 (Precursor) OS=Oryza sativa subsp. japonica (Rice) PE=2 SV=1	PREDICTED: cytokinin dehydrogenase 3-like [Musa acuminata subsp. malaccensis]	AT5G56970	CKX3
c134503.graph_c0		70.9739	146.076	47.8057	29.3695	T2	Peptidyl-prolyl cis-trans isomerase PASTICCINO1 GN=F5K20.310 OS=Arabidopsis thaliana (Mouse-ear cress) PE=1 SV=2	PREDICTED: peptidyl-prolyl cis-trans isomerase PASTICCINO1 isoform X2 [Vitis vinifera]	AT3G54010	PAS1
c134828.graph_c0		5.12505	3.33885	2.32022	2.05208	T1	Histidine kinase 1 GN=AHK1 OS=Arabidopsis thaliana (Mouse-ear cress) PE=1 SV=2	PREDICTED: histidine kinase 1-like [Elaeis guineensis]	AT2G17820	AHK1
c135223.graph_c0		17.8901	15.5384	8.69721	6.01214	—	Histidine kinase 2 GN=AHK2 OS=Arabidopsis thaliana (Mouse-ear cress) PE=1 SV=1	PREDICTED: histidine kinase 2-like [Elaeis guineensis]	AT5G35750	AHK2
c129133.graph_c2		100.568	65.9817	82.9517	35.7681	—	Two-component response regulator ARR18 GN=ARR18 OS=Arabidopsis thaliana (Mouse-ear cress) PE=2 SV=2	PREDICTED: uncharacterized protein LOC105041278 [Elaeis guineensis]	--	ARR18
c125600.graph_c0	ABA biosynthesis and signalling	1.46917	4.58388	11.8673	67.4487	T4	9-cis-epoxycarotenoid dioxygenase NCED1, chloroplastic (Precursor) GN=NCED1 OS=Phaseolus vulgaris (Kidney bean) PE=2 SV=1	PREDICTED: 9-cis-epoxycarotenoid dioxygenase, chloroplastic-like [Phoenix dactylifera]	--	NCED1
c119654.graph_c0		0.91168	1.08125	1.57746	4.13249	T4	9-cis-epoxycarotenoid dioxygenase 1, chloroplastic (Precursor) GN=VP14 OS=Zea mays (Maize) PE=1 SV=2	PREDICTED: 9-cis-epoxycarotenoid dioxygenase, chloroplastic-like [Elaeis guineensis]	--	NCED1
c120395.graph_c0		0.562796	0.598403	0.750452	1.64333	T4	9-cis-epoxycarotenoid dioxygenase, chloroplastic (Precursor) GN=NCED OS=Oncidium hybrid cultivar (Orchid) PE=2 SV=1	PREDICTED: 9-cis-epoxycarotenoid dioxygenase, chloroplastic [Elaeis guineensis]	--	NCED
c107237.graph_c0		1.52245	1.67368	2.48531	3.59565	T4	Zeaxanthin epoxidase, chloroplastic (Precursor) GN=ZEP OS=Oncidium hybrid cultivar (Orchid) PE=2 SV=1	PREDICTED: zeaxanthin epoxidase, chloroplastic-like [Musa acuminata subsp. malaccensis]	--	ZEP_1
c127777.graph_c0		7.98623	8.8893	13.1691	19.7182	T4	--	PREDICTED: zeaxanthin epoxidase, chloroplastic-like [Musa acuminata subsp. malaccensis]	--	ZEP_2
c126966.graph_c0		2.04639	2.67575	3.33154	7.17354	T4	Zeaxanthin epoxidase, chloroplastic (Precursor) GN=ZEP OS=Oncidium hybrid cultivar (Orchid) PE=2 SV=1	PREDICTED: zeaxanthin epoxidase, chloroplastic isoform X1 [Phoenix dactylifera]	--	ZEP_3
c128995.graph_c1		17.2365	14.2699	18.4079	27.1206	T4	Zeaxanthin epoxidase, chloroplastic (Precursor) GN=ZEP OS=Oncidium hybrid cultivar (Orchid) PE=2 SV=1	PREDICTED: zeaxanthin epoxidase, chloroplastic [Phoenix dactylifera]	AT5G67030	ZEP_4
c112493.graph_c0		13.6162	13.031	17.9733	40.9902	T4	ABSCISIC ACID-INSENSITIVE 5-like protein 7 GN=MVI11.7 OS=Arabidopsis thaliana (Mouse-ear cress) PE=1 SV=1	PREDICTED: bZIP transcription factor TRAB1 isoform X2 [Elaeis guineensis]	AT4G34000	ABF3

## Sheet: D
Expression of genes involved in starch biosynthesis and sucrose metabolsim and signaling
#Gene_id	Category	Average FPKM value				Specifically expressed stage	Swissprot_annotation	NR_annotation	TAIR_annotation	Gene Name
		T1	T2	T3	T4
c125555.graph_c0	Starch biosynthesis	151.929	12.8003	214.934	473.561	T4	Glucose-1-phosphate adenylyltransferase large subunit, chloroplastic/amyloplastic (Precursor) GN=AGPS1 OS=Beta vulgaris (Sugar beet) PE=2 SV=1	PREDICTED: glucose-1-phosphate adenylyltransferase large subunit 1-like isoform X1 [Phoenix dactylifera]	AT5G19220	ADG2
c126505.graph_c1		250.464	82.4684	279.234	359.561	—	Glucose-1-phosphate adenylyltransferase small subunit, chloroplastic (Precursor) GN=AGPS1 OS=Brassica napus (Rape) PE=2 SV=1	PREDICTED: glucose-1-phosphate adenylyltransferase small subunit 2, chloroplastic [Populus euphratica]	AT5G48300	ADG1
c129481.graph_c0		758.176	309.801	1551.18	2045.03	—	1,4-alpha-glucan-branching enzyme GN=SBE1 OS=Solanum tuberosum (Potato) PE=2 SV=2	PREDICTED: 1,4-alpha-glucan-branching enzyme, chloroplastic/amyloplastic-like [Phoenix dactylifera]	--	SBE1
c134221.graph_c1		135.464	18.8803	160.52	376.467	T4	1,4-alpha-glucan-branching enzyme 1, chloroplastic/amyloplastic (Precursor) GN=SBEI OS=Pisum sativum (Garden pea) PE=1 SV=1	PREDICTED: 1,4-alpha-glucan-branching enzyme 2-2, chloroplastic/amyloplastic-like [Musa acuminata subsp. malaccensis]	AT2G36390	SBE2.1
c130514.graph_c0	Sucrose metabolism	2911.6	926.875	1776.91	318.213	T1	Sucrose synthase 2 OS=Tulipa gesneriana (Garden tulip) PE=2 SV=1	PREDICTED: sucrose synthase 1 [Elaeis guineensis]	AT5G20830	SUS1
c122680.graph_c1		174.084	169.823	52.7089	8.31059	—	Sucrose synthase 1 OS=Tulipa gesneriana (Garden tulip) PE=2 SV=1	sucrose synthase [Zea mays subsp. mays]	AT5G20830	SUS1
c118684.graph_c0		398.529	362.48	128.369	17.0898	—	Sucrose synthase 1 OS=Tulipa gesneriana (Garden tulip) PE=2 SV=1	PREDICTED: sucrose synthase 1-like [Elaeis guineensis]	--	SUS1-like
c122680.graph_c0		294.929	267.973	85.3928	11.236	—	Sucrose synthase 2 GN=SUS1 OS=Zea mays (Maize) PE=1 SV=1	PREDICTED: sucrose synthase 2-like [Elaeis guineensis]	--	SUS2-like
c129305.graph_c2		73.8594	34.1788	39.0147	8.83357	T1	Acid beta-fructofuranosidase 38 kDa subunit (Precursor) GN=INVA OS=Vigna radiata var. radiata (Mung bean) PE=1 SV=1	vacuolar invertase [Musa acuminata AAA Group]	AT1G47960	VIF1
c135262.graph_c0		28.5216	11.7062	13.9839	8.0188	T1	Cytosolic invertase 1 {ECO:0000303|PubMed:18317796} OS=Oryza sativa subsp. japonica (Rice) PE=1 SV=1	PREDICTED: alkaline/neutral invertase CINV2-like [Elaeis guineensis]	AT4G09510	CINV1
c118709.graph_c0		41.7469	17.6733	20.9333	10.3888	T1	Alkaline/neutral invertase CINV1 {ECO:0000305} GN=At1g35580 OS=Arabidopsis thaliana (Mouse-ear cress) PE=1 SV=1	PREDICTED: alkaline/neutral invertase CINV2 [Phoenix dactylifera]	At1g35580	CINV2
c127129.graph_c0		188.667	38.2095	110.424	28.8267	T1	Neutral/alkaline invertase 1, mitochondrial {ECO:0000305} (Precursor) OS=Oryza sativa subsp. japonica (Rice) PE=1 SV=1	PREDICTED: alkaline/neutral invertase CINV2 [Phoenix dactylifera]	--	A/N-INV1
c123384.graph_c0		552.138	382.095	314.809	193.533	T1	Fructokinase-2 OS=Oryza sativa subsp. japonica (Rice) PE=1 SV=1	PREDICTED: fructokinase-2-like [Elaeis guineensis]	Os08g0113100	FRK2
c132366.graph_c0		23.9218	37.0898	15.2417	6.95926	T2	Hexokinase-4 GN=At3g20040 OS=Arabidopsis thaliana (Mouse-ear cress) PE=2 SV=2	PREDICTED: hexokinase-3-like isoform X2 [Phoenix dactylifera]	At3g20040	HXK4
c132531.graph_c0	Sucrose signaling	97.6356	89.0484	61.0549	38.6577	—	Probable alpha,alpha-trehalose-phosphate synthase [UDP-forming] 7 GN=T2D23.11 OS=Arabidopsis thaliana (Mouse-ear cress) PE=1 SV=1	PREDICTED: probable alpha,alpha-trehalose-phosphate synthase [UDP-forming] 7 [Phoenix dactylifera]	AT1G78580	TPS1
c129341.graph_c0		199.803	118.988	170.917	85.1803	—	Alpha,alpha-trehalose-phosphate synthase [UDP-forming] 5 GN=TPS5 OS=Arabidopsis thaliana (Mouse-ear cress) PE=1 SV=2	PREDICTED: probable alpha,alpha-trehalose-phosphate synthase [UDP-forming] 9 [Elaeis guineensis]	AG4T17770	TPS5
c123362.graph_c0		22.7235	85.6754	31.9156	18.3777	T2	Probable trehalose-phosphate phosphatase 6 GN=P0042B03.17 OS=Oryza sativa subsp. japonica (Rice) PE=2 SV=1	PREDICTED: probable trehalose-phosphate phosphatase 6 [Elaeis guineensis]	AT5G65140	TPP6
c129353.graph_c0		20.7396	34.057	16.0993	4.86155	T2	Probable trehalose-phosphate phosphatase G GN=F7K2.170 OS=Arabidopsis thaliana (Mouse-ear cress) PE=2 SV=1	PREDICTED: probable trehalose-phosphate phosphatase F [Nelumbo nucifera]	AT5G51460	TPPA

## Sheet: E
Lists of stage-specific expressed transcription factors
TFs family classification was performed versus the Arabidopsis Transcription factor Database (Perez-Rodriguez et al., 2010).
Perez-Rodriguez P, Riano-Pachon DM, Correa LGG, Rensing SA, Kersten B,Mueller-Roeber B (2010) PInTFDB: updated content and new features of the plant transcription factor database. Nucleic Acids Res 38:822-827.
Gene_id	Family	Average FPKM value				Specifically expressed stage	Swissprot_annotation	nr_annotation
		T1	T2	T3	T4
c130406.graph_c1	AUX/IAA	10.0872	2.35867	2.50308	2.0471	T1	Auxin response factor 1 GN=ARF1 OS=Arabidopsis thaliana (Mouse-ear cress) PE=1 SV=2	PREDICTED: auxin response factor 24-like isoform X1 [Elaeis guineensis]	--
c130573.graph_c0	AUX/IAA	41.938	13.9993	17.1575	13.8844	T1	Auxin response factor 2 GN=ARF2 OS=Oryza sativa subsp. japonica (Rice) PE=2 SV=1	Os01g0670800 [Oryza sativa Japonica Group]	--
c130573.graph_c1	AUX/IAA	69.9661	27.6287	33.5053	25.8185	T1	Auxin response factor 2 GN=ARF2 OS=Oryza sativa subsp. japonica (Rice) PE=2 SV=1	PREDICTED: auxin response factor 15-like isoform X1 [Elaeis guineensis]	AT2G33860
c135493.graph_c0	AUX/IAA	8.1172	4.86593	3.48159	3.03557	T1	Auxin-responsive protein IAA26 GN=MDC8.13 OS=Arabidopsis thaliana (Mouse-ear cress) PE=1 SV=2	PREDICTED: rRNA methyltransferase 1, mitochondrial-like [Solanum tuberosum]	--
c118802.graph_c0	AUX/IAA	62.7617	17.0275	24.191	3.7848	T1	Auxin-responsive protein IAA30 GN=IAA30 OS=Oryza sativa subsp. japonica (Rice) PE=2 SV=1	PREDICTED: auxin-responsive protein IAA30-like [Phoenix dactylifera]	AT3G04730
c123231.graph_c0	AUX/IAA	9.54606	3.81631	3.94131	4.13604	T1	Auxin-responsive protein IAA10 OS=Oryza sativa subsp. japonica (Rice) PE=2 SV=2	PREDICTED: auxin-responsive protein IAA10-like [Elaeis guineensis]	AT5G43700
c125200.graph_c0	B3	1.54858	0.593114	0.416704	0.294909	T1	B3 domain-containing transcription factor ABI3 GN=ABI3 OS=Arabidopsis thaliana (Mouse-ear cress) PE=1 SV=1	PREDICTED: B3 domain-containing protein LFL1-like [Elaeis guineensis]	--
c117291.graph_c0	bHLH	4.10954	1.03009	0.848201	0.0804703	T1	--	PREDICTED: transcription factor bHLH92-like [Phoenix dactylifera]	--
c124145.graph_c0	bHLH	1.45044	0.366764	0.388492	0.071976	T1	Transcription factor bHLH96 GN=T9N14.4 OS=Arabidopsis thaliana (Mouse-ear cress) PE=2 SV=1	PREDICTED: LOW QUALITY PROTEIN: transcription factor bHLH71-like [Elaeis guineensis]	--
c130495.graph_c0	bHLH	138.675	84.0364	66.3191	11.9771	T1	Transcription factor bHLH93 GN=K21L13.16 OS=Arabidopsis thaliana (Mouse-ear cress) PE=1 SV=1	PREDICTED: transcription factor bHLH93-like [Phoenix dactylifera]	--
c73947.graph_c0	bHLH	4.41921	2.00183	2.76475	1.02982	T1	--	PREDICTED: uncharacterized protein LOC103701976 [Phoenix dactylifera]	--
c128059.graph_c0	C2C2-CO-like	0.942029	0.111527	0.601085	0.270097	T1	Zinc finger protein CONSTANS-LIKE 10 GN=COL10 OS=Arabidopsis thaliana (Mouse-ear cress) PE=1 SV=1	PREDICTED: zinc finger protein CONSTANS-LIKE 9-like isoform X2 [Phoenix dactylifera]	--
c135119.graph_c1	C2C2-GATA	8.70959	4.91788	4.44572	3.44588	T1	GATA transcription factor 21 GN=MPI10.2 OS=Arabidopsis thaliana (Mouse-ear cress) PE=1 SV=2	PREDICTED: putative GATA transcription factor 22 [Elaeis guineensis]	--
c116765.graph_c0	C2C2-LSD	11.3941	2.33148	5.39953	4.43522	T1	Protein LSD1 GN=OsJ_26122 OS=Oryza sativa subsp. japonica (Rice) PE=2 SV=1	PREDICTED: protein LOL1-like isoform X1 [Glycine max]	--
c120754.graph_c0	C2C2-LSD	5.41624	1.40822	2.65345	2.48408	T1	Protein LSD1 GN=OsJ_26122 OS=Oryza sativa subsp. japonica (Rice) PE=2 SV=1	hypothetical protein AMTR_s00149p00075900 [Amborella trichopoda]	AT1G32540
c117226.graph_c0	C2H2	7.79603	3.02263	3.07214	1.34896	T1	Zinc finger protein ZAT5 GN=ZAT5 OS=Arabidopsis thaliana (Mouse-ear cress) PE=2 SV=1	PREDICTED: zinc finger protein ZAT5-like [Phoenix dactylifera]	--
c123651.graph_c1	C2H2	2.28239	1.17733	0.798277	0.416193	T1	--	PREDICTED: uncharacterized protein LOC103701262 [Phoenix dactylifera]	--
c130560.graph_c0	CPP	14.0121	5.66191	7.28991	2.99856	T1	Protein tesmin/TSO1-like CXC 3 GN=MWI23.13 OS=Arabidopsis thaliana (Mouse-ear cress) PE=1 SV=1	PREDICTED: protein tesmin/TSO1-like CXC 3 [Elaeis guineensis]	AT3G22760
c118506.graph_c0	E2F-DP	2.19492	0.168134	1.12561	0.493881	T1	Transcription factor E2FA GN=F11F19.8 OS=Arabidopsis thaliana (Mouse-ear cress) PE=1 SV=1	E2F protein [Cocos nucifera]	--
c123232.graph_c0	E2F-DP	3.03768	0.60719	1.8147	0.450295	T1	E2F transcription factor-like E2FE GN=T24C20.40 OS=Arabidopsis thaliana (Mouse-ear cress) PE=2 SV=1	PREDICTED: E2F transcription factor-like E2FE isoform X2 [Elaeis guineensis]	--
c130084.graph_c0	E2F-DP	10.0351	2.88349	6.19426	3.82416	T1	E2F transcription factor-like E2FE GN=T24C20.40 OS=Arabidopsis thaliana (Mouse-ear cress) PE=2 SV=1	PREDICTED: E2F transcription factor-like E2FE isoform X1 [Elaeis guineensis]	--
c130987.graph_c0	E2F-DP	4.2482	1.36791	2.48679	1.21979	T1	Transcription factor E2FB GN=E2FB OS=Arabidopsis thaliana (Mouse-ear cress) PE=1 SV=1	E2F protein [Cocos nucifera]	--
c107203.graph_c0	FAR1	2.4512	1.41	1.04819	0.732669	T1	Protein FAR1-RELATED SEQUENCE 6 GN=FRS6 OS=Arabidopsis thaliana (Mouse-ear cress) PE=2 SV=1	PREDICTED: protein FAR1-RELATED SEQUENCE 6-like [Brachypodium distachyon]	--
c122262.graph_c0	GRAS	4.02471	1.31705	0.781877	0.759055	T1	Protein SHORT-ROOT GN=F19F18.140 OS=Arabidopsis thaliana (Mouse-ear cress) PE=1 SV=1	PREDICTED: protein SHORT-ROOT-like [Elaeis guineensis]	--
c126220.graph_c0	GRAS	3.63585	0.737334	1.63073	0.322621	T1	Scarecrow-like protein 28 GN=SCL28 OS=Arabidopsis thaliana (Mouse-ear cress) PE=1 SV=1	PREDICTED: scarecrow-like protein 28 [Elaeis guineensis]	--
c131413.graph_c0	GRAS	2.50886	0.617199	1.17786	0.79668	T1	Nodulation-signaling pathway 2 protein GN=NSP2 OS=Medicago truncatula (Barrel medic) PE=1 SV=1	PREDICTED: radial spoke head 10 homolog B-like [Elaeis guineensis]	AT1G21920
c127711.graph_c0	HB-HD-ZIP	1.00545	0.290404	0.0961458	0.00368048	T1	Homeobox-leucine zipper protein ROC2 GN=OSJNBb0060E08.16 OS=Oryza sativa subsp. japonica (Rice) PE=2 SV=1	PREDICTED: homeobox-leucine zipper protein ROC2 [Elaeis guineensis]	AT1G05230
c129419.graph_c0	HB-HD-ZIP	3.12857	1.16422	1.13287	0.710127	T1	Homeobox-leucine zipper protein ANTHOCYANINLESS 2 GN=ANL2 OS=Arabidopsis thaliana (Mouse-ear cress) PE=2 SV=1	hypothetical protein PRUPE_ppa001436mg [Prunus persica]	AT4G00730
c122875.graph_c0	HB-other	10.4118	2.89362	3.252	1.16686	T1	BEL1-like homeodomain protein 1 GN=F11F19.15 OS=Arabidopsis thaliana (Mouse-ear cress) PE=1 SV=1	PREDICTED: BEL1-like homeodomain protein 1 [Phoenix dactylifera]	--
c131813.graph_c1	HB-other	2.63698	0.92802	1.64331	1.8298	T1	Homeobox-leucine zipper protein HOX14 OS=Oryza sativa subsp. japonica (Rice) PE=2 SV=1	PREDICTED: homeobox-leucine zipper protein HOX12-like [Phoenix dactylifera]	--
c106706.graph_c1	HSF	6.03645	2.53987	2.35804	0.20667	T1	Heat stress transcription factor B-4 GN=F2G19.8 OS=Arabidopsis thaliana (Mouse-ear cress) PE=2 SV=1	PREDICTED: heat stress transcription factor B-4b-like [Elaeis guineensis]	AT3G63350
c134364.graph_c0	HSF	158.881	21.6321	104.093	51.1141	T1	Heat stress transcription factor A-2b OS=Oryza sativa subsp. japonica (Rice) PE=2 SV=1	PREDICTED: heat stress transcription factor A-2c-like isoform X2 [Phoenix dactylifera]	AT2G41690
c128172.graph_c1	MADS-MIKC	5.94534	4.12177	2.72093	2.02164	T1	Agamous-like MADS-box protein AGL9 homolog GN=FBP2 OS=Petunia hybrida (Petunia) PE=1 SV=2	PREDICTED: agamous-like MADS-box protein AGL9 homolog isoform X4 [Phoenix dactylifera]	--
c134717.graph_c0	MADS-M-type	9.32659	1.52948	3.26551	3.93888	T1	--	--	--
c106997.graph_c0	MYB	6.58464	4.29854	2.95495	2.12816	T1	Myb-related protein 306 OS=Antirrhinum majus (Garden snapdragon) PE=2 SV=1	PREDICTED: myb-related protein 306 [Nelumbo nucifera]	AT3G47600
c125602.graph_c0	MYB	5.19112	2.2065	3.62036	1.62519	T1	Transcription factor MYB44 GN=K8K14.2 OS=Arabidopsis thaliana (Mouse-ear cress) PE=2 SV=1	PREDICTED: myb-like protein Q isoform X3 [Nelumbo nucifera]	AT1G14350
c126446.graph_c0	MYB	51.7699	23.2045	35.3894	5.93845	T1	Expansin-B16 (Precursor) OS=Oryza sativa subsp. japonica (Rice) PE=3 SV=1	PREDICTED: expansin-B16-like [Nelumbo nucifera]	AT4G28250
c133879.graph_c0	MYB	21.9039	5.37543	11.1175	2.30186	T1	Myb-related protein 3R-1 GN=MYB3R-1 OS=Arabidopsis thaliana (Mouse-ear cress) PE=2 SV=1	PREDICTED: myb-related protein 3R-1-like isoform X2 [Phoenix dactylifera]	AT5G11510
c130985.graph_c0	MYB-related	363.097	180.72	195.397	152.888	T1	Single myb histone 4 GN=SMH4 OS=Zea mays (Maize) PE=2 SV=1	PREDICTED: single myb histone 4-like [Phoenix dactylifera]	--
c116834.graph_c0	NAC	981.294	471.826	696.496	604.927	T1	NAC domain-containing protein 8 GN=NAC008 OS=Arabidopsis thaliana (Mouse-ear cress) PE=2 SV=1	PREDICTED: NAC domain-containing protein 8-like [Phoenix dactylifera]	--
c128240.graph_c0	SBP	2.24783	0.777329	0.34148	0.0562426	T1	Squamosa promoter-binding-like protein 16 GN=P0702E04.9 OS=Oryza sativa subsp. japonica (Rice) PE=2 SV=1	PREDICTED: squamosa promoter-binding-like protein 10 [Musa acuminata subsp. malaccensis]	--
c114544.graph_c0	TCP	4.57693	0.841208	0.317206	0.382351	T1	Transcription factor CYCLOIDEA (Fragment) GN=CYC OS=Antirrhinum majus subsp. linkianum (Snapdragon) PE=3 SV=1	CYC-like protein 1, partial [Platanus orientalis]	--
c122357.graph_c0	TCP	47.1175	20.0698	27.3191	5.42095	T1	Transcription factor PCF2 OS=Oryza sativa subsp. japonica (Rice) PE=1 SV=1	PREDICTED: transcription factor PCF2-like [Elaeis guineensis]	--
c115109.graph_c0	Tify	115.97	32.8891	75.3003	25.1705	T1	Protein TIFY 9 GN=T31B5.40 OS=Arabidopsis thaliana (Mouse-ear cress) PE=1 SV=1	PREDICTED: protein TIFY 9-like [Elaeis guineensis]	--
c117388.graph_c0	Tify	9.75483	2.352	5.32717	1.50625	T1	Protein TIFY 5A GN=T2H7 OS=Arabidopsis thaliana (Mouse-ear cress) PE=1 SV=1	PREDICTED: protein TIFY 5A-like [Phoenix dactylifera]	--
c126247.graph_c0	Tify	359.986	114.012	191.124	122.336	T1	Protein TIFY 6B GN=MEB5.8 OS=Arabidopsis thaliana (Mouse-ear cress) PE=1 SV=1	PREDICTED: protein TIFY 6B-like [Elaeis guineensis]	--
c119449.graph_c0	WRKY	19.2886	7.34054	11.4553	5.22524	T1	Probable WRKY transcription factor 65 GN=WRKY65 OS=Arabidopsis thaliana (Mouse-ear cress) PE=2 SV=1	PREDICTED: probable WRKY transcription factor 65 isoform X1 [Phoenix dactylifera]	--
c126343.graph_c0	WRKY	0.839398	0.43422	0.524669	0.186477	T1	Probable WRKY transcription factor 72 GN=WRKY72 OS=Arabidopsis thaliana (Mouse-ear cress) PE=2 SV=1	PREDICTED: probable WRKY transcription factor 72 [Elaeis guineensis]	AT4G04450
c127597.graph_c2	WRKY	2.51626	1.02398	1.07032	0.0211251	T1	WRKY transcription factor 6 GN=WRKY6 OS=Arabidopsis thaliana (Mouse-ear cress) PE=1 SV=1	unnamed protein product [Vitis vinifera]	--
C125026.graph_c1	WRKY	80.5353	56.5398	48.3082	16.512	T1	WRKY transcription factor 6 GN=WRKY6 OS=Arabidopsis thaliana (Mouse-ear cress) PE=1 SV=1	PREDICTED: probable WRKY transcription factor 31 [Elaeis guineensis]	AT1G62300
c131157.graph_c0	zf-HD	94.3848	50.2297	27.5459	12.3932	T1	Zinc-finger homeodomain protein 8 GN=F8M21.100 OS=Arabidopsis thaliana (Mouse-ear cress) PE=1 SV=1	PREDICTED: zinc-finger homeodomain protein 9-like [Elaeis guineensis]	--
c134087.graph_c1	zf-HD	2.71249	1.13658	0.760831	1.04646	T1	Pentatricopeptide repeat-containing protein At1g11290 GN=T28P6.20 OS=Arabidopsis thaliana (Mouse-ear cress) PE=2 SV=1	PREDICTED: pentatricopeptide repeat-containing protein At3g26782, mitochondrial-like [Phoenix dactylifera]	--
c105301.graph_c0	AP2/ERF-ERF	111.269	163.234	91.4823	65.4658	T2	Ethylene-responsive transcription factor 3 OS=Arabidopsis thaliana (Mouse-ear cress) PE=1 SV=1	PREDICTED: LOW QUALITY PROTEIN: ethylene-responsive transcription factor 3-like [Phoenix dactylifera]	--
c111903.graph_c0	AP2/ERF-ERF	7.64714	19.7444	12.5689	1.35929	T2	Ethylene-responsive transcription factor ERF012 GN=ERF012 OS=Arabidopsis thaliana (Mouse-ear cress) PE=2 SV=1	PREDICTED: ethylene-responsive transcription factor ERF012-like [Musa acuminata subsp. malaccensis]	AT1G21910
c114756.graph_c0	AP2/ERF-ERF	11.0428	16.3789	8.8167	2.50854	T2	Ethylene-responsive transcription factor ERF020 GN=ERF020 OS=Arabidopsis thaliana (Mouse-ear cress) PE=2 SV=1	PREDICTED: ethylene-responsive transcription factor ERF020 [Nicotiana tomentosiformis]	--
c116393.graph_c0	AP2/ERF-ERF	2.87143	6.4197	3.43105	0.440845	T2	Ethylene-responsive transcription factor ERF026 OS=Arabidopsis thaliana (Mouse-ear cress) PE=2 SV=1	PREDICTED: ethylene-responsive transcription factor ERF027 [Musa acuminata subsp. malaccensis]	--
c117939.graph_c0	AP2/ERF-ERF	2.60455	7.24762	2.44736	0.769667	T2	Ethylene-responsive transcription factor ERF025 GN=ERF025 OS=Arabidopsis thaliana (Mouse-ear cress) PE=2 SV=1	PREDICTED: ethylene-responsive transcription factor ERF027-like [Elaeis guineensis]	--
c118352.graph_c0	AP2/ERF-ERF	13.8194	62.3248	17.5086	12.9503	T2	Ethylene-responsive transcription factor ERF025 GN=ERF025 OS=Arabidopsis thaliana (Mouse-ear cress) PE=2 SV=1	PREDICTED: ethylene-responsive transcription factor ERF026-like [Musa acuminata subsp. malaccensis]	--
c115169.graph_c0	AUX/IAA	3.3508	5.95999	3.07594	0.343223	T2	AUX/IAA family	Auxin-induced protein 22D GN=AUX22D OS=Vigna radiata var. radiata (Mung bean) PE=2 SV=1	PREDICTED: auxin-induced protein 22D-like [Phoenix dactylifera]	--
c129574.graph_c0	B3	5.23681	10.7977	4.39964	2.14578	T2	B3 domain-containing protein Os11g0197600 OS=Oryza sativa subsp. japonica (Rice) PE=2 SV=1	PREDICTED: B3 domain-containing protein Os11g0197600-like isoform X1 [Musa acuminata subsp. malaccensis]	--
c134944.graph_c0	B3	52.1403	111.296	42.3536	35.3991	T2	Auxin response factor 9 GN=ARF9 OS=Arabidopsis thaliana (Mouse-ear cress) PE=1 SV=1	PREDICTED: auxin response factor 11 isoform X2 [Elaeis guineensis]	--
c126686.graph_c0	B3-ARF	14.3184	39.6572	16.9009	25.7219	T2	Auxin response factor 18 GN=ARF18 OS=Arabidopsis thaliana (Mouse-ear cress) PE=2 SV=1	PREDICTED: auxin response factor 11 isoform X2 [Elaeis guineensis]	AT3G61830
c131459.graph_c1	BBR-BPC	4.34999	10.503	4.9533	6.07302	T2	Barley B recombinant-like protein D OS=Oryza sativa subsp. japonica (Rice) PE=2 SV=1	PREDICTED: barley B recombinant-like protein D isoform X1 [Elaeis guineensis]	--
c127608.graph_c1	bHLH	0.634137	2.02992	1.23405	0.346835	T2	Endonuclease 2 (Precursor) GN=ENDO2 OS=Arabidopsis thaliana (Mouse-ear cress) PE=1 SV=1	Endonuclease 2, 2 isoform 1 [Theobroma cacao]	AT1G25330
c134446.graph_c0	bHLH	9.43831	24.4437	11.607	9.33517	T2	Transcription factor bHLH121 GN=MPN9.10 OS=Arabidopsis thaliana (Mouse-ear cress) PE=2 SV=1	PREDICTED: transcription factor bHLH121 isoform X2 [Phoenix dactylifera]	--
c118949.graph_c0	bZIP	2.20088	5.66317	0.915734	1.01067	T2	Basic leucine zipper 43 GN=BZIP43 OS=Arabidopsis thaliana (Mouse-ear cress) PE=1 SV=1	hypothetical protein CICLE_v10032777mg [Citrus clementina]	--
c127704.graph_c0	bZIP	0.295282	0.906799	0.408732	0.445132	T2	--	hypothetical protein DOTSEDRAFT_30380 [Dothistroma septosporum NZE10]	--
c135736.graph_c1	bZIP	192.543	320.516	184.357	60.1567	T2	6-phosphogluconate dehydrogenase, decarboxylating 1 OS=Oryza sativa subsp. japonica (Rice) PE=2 SV=1	PREDICTED: 6-phosphogluconate dehydrogenase, decarboxylating 1-like [Elaeis guineensis]	AT3G02360
c127257.graph_c0	C2C2-CO-like	2.28547	6.64273	1.54276	3.08164	T2	Zinc finger protein CONSTANS-LIKE 9 GN=COL9 OS=Arabidopsis thaliana (Mouse-ear cress) PE=2 SV=1	PREDICTED: zinc finger protein CONSTANS-LIKE 10 isoform X2 [Elaeis guineensis]	--
c114821.graph_c0	C2C2-Dof	0.924793	2.67696	1.35828	0.412712	T2	Dof zinc finger protein DOF4.6 GN=DOF4.6 OS=Arabidopsis thaliana (Mouse-ear cress) PE=2 SV=2	PREDICTED: dof zinc finger protein DOF5.6-like [Nelumbo nucifera]	--
c125596.graph_c1	C2C2-GATA	9.68546	20.9632	11.7055	8.10433	T2	GATA transcription factor 8 GN=GATA8 OS=Arabidopsis thaliana (Mouse-ear cress) PE=2 SV=1	PREDICTED: GATA transcription factor 4-like [Musa acuminata subsp. malaccensis]	--
c122263.graph_c0	C3H	0.898066	2.28577	1.12507	0.319516	T2	Zinc finger CCCH domain-containing protein 66 OS=Oryza sativa subsp. japonica (Rice) PE=2 SV=1	unnamed protein product [Vitis vinifera]	--
c135309.graph_c0	GARP-G2-like	12.7717	35.3474	10.9107	10.1601	T2	Putative pentatricopeptide repeat-containing protein At5g08490 GN=PCMP-E32 OS=Arabidopsis thaliana (Mouse-ear cress) PE=3 SV=1	PREDICTED: putative pentatricopeptide repeat-containing protein At5g08490 [Phoenix dactylifera]	AT5G59570
c131685.graph_c0	GRAS	47.4025	107.873	61.019	35.0455	T2	Chitin-inducible gibberellin-responsive protein 2 GN=OJ1127_E01.113 OS=Oryza sativa subsp. japonica (Rice) PE=2 SV=1	PREDICTED: scarecrow-like protein 21 [Elaeis guineensis]	AT5G48150
c135694.graph_c0	HB-BELL	11.9961	30.3349	10.7768	12.9811	T2	BEL1-like homeodomain protein 9 GN=At5g02030 OS=Arabidopsis thaliana (Mouse-ear cress) PE=1 SV=1	PREDICTED: LOW QUALITY PROTEIN: galactose oxidase [Elaeis guineensis]	AT3G53950
c120683.graph_c0	HB-HD-ZIP	22.7395	75.1184	25.091	38.3238	T2	Homeobox-leucine zipper protein HAT5 GN=F4P13.2 OS=Arabidopsis thaliana (Mouse-ear cress) PE=1 SV=1	PREDICTED: homeobox-leucine zipper protein HOX16-like isoform X1 [Elaeis guineensis]	--
c123992.graph_c0	HB-HD-ZIP	1.2744	5.6254	0.407681	1.71801	T2	Homeobox-leucine zipper protein ATHB-4 GN=ATHB-4 OS=Arabidopsis thaliana (Mouse-ear cress) PE=2 SV=1	PREDICTED: arogenate dehydratase 3, chloroplastic-like [Phoenix dactylifera]	AT3G60390
c125277.graph_c0	HB-HD-ZIP	34.4869	58.6211	9.89273	11.9253	T2	Homeobox-leucine zipper protein HOX4 GN=OJ1595_D08.21 OS=Oryza sativa subsp. japonica (Rice) PE=1 SV=1	PREDICTED: homeobox-leucine zipper protein HAT5-like [Elaeis guineensis]	AT3G01470
c134333.graph_c1	HB-HD-ZIP	118.898	198.088	90.381	14.1247	T2	Probable prolyl 4-hydroxylase 3 (Precursor) GN=P4H3 OS=Arabidopsis thaliana (Mouse-ear cress) PE=2 SV=1	PREDICTED: probable prolyl 4-hydroxylase 3 isoform X3 [Phoenix dactylifera]	--
c115978.graph_c0	HB-other	15.3738	22.3987	6.05091	1.88236	T2	Homeobox-leucine zipper protein HOX14 OS=Oryza sativa subsp. japonica (Rice) PE=2 SV=1	PREDICTED: homeobox-leucine zipper protein HOX14 [Musa acuminata subsp. malaccensis]	--
c131184.graph_c1	NAC	94.8471	167.086	82.8617	41.5168	T2	NAC domain-containing protein 78 GN=T32M21.10 OS=Arabidopsis thaliana (Mouse-ear cress) PE=2 SV=2	PREDICTED: uncharacterized protein LOC103712002 [Phoenix dactylifera]	--
c135839.graph_c0	Trihelix	285.709	458.946	157.86	101.861	T2	Glutamate synthase 1 [NADH], chloroplastic (Precursor) GN=GLT1 OS=Arabidopsis thaliana (Mouse-ear cress) PE=2 SV=2	PREDICTED: glutamate synthase 1 [NADH], chloroplastic-like [Elaeis guineensis]	--
c111905.graph_c0	WRKY	7.48278	11.3928	4.7644	4.38308	T2	Probable WRKY transcription factor 71 GN=WRKY71 OS=Arabidopsis thaliana (Mouse-ear cress) PE=2 SV=1	PREDICTED: probable WRKY transcription factor 28 [Phoenix dactylifera]	AT4G18170
c114195.graph_c0	WRKY	19.4566	30.3072	13.71	7.99909	T2	Probable WRKY transcription factor 21 GN=WRKY21 OS=Arabidopsis thaliana (Mouse-ear cress) PE=2 SV=1	PREDICTED: protein WRKY1-like isoform X1 [Elaeis guineensis]	AT5G28650
c122568.graph_c0	WRKY	20.0928	55.2405	27.4642	6.6551	T2	WRKY transcription factor 18 GN=WRKY18 OS=Arabidopsis thaliana (Mouse-ear cress) PE=1 SV=2	PREDICTED: probable WRKY transcription factor 40 isoform X3 [Elaeis guineensis]	AT2G25000
c134299.graph_c0	WRKY	19.9806	40.8143	19.7564	8.36762	T2	Probable WRKY transcription factor 75 GN=WRKY75 OS=Arabidopsis thaliana (Mouse-ear cress) PE=2 SV=1	PREDICTED: uncharacterized protein LOC105042407 [Elaeis guineensis]	AT5G13080
c112567.graph_c0	zf-HD	1.58096	2.52936	1.46676	0.727781	T2	Mini zinc finger protein 2 GN=MIF2 OS=Arabidopsis thaliana (Mouse-ear cress) PE=1 SV=1	PREDICTED: mini zinc finger protein 1-like [Elaeis guineensis]	--
c117568.graph_c0	AP2/ERF-ERF	402.434	221.038	702.997	229.114	T3	Ethylene-responsive transcription factor RAP2-3 OS=Arabidopsis thaliana (Mouse-ear cress) PE=1 SV=2	PREDICTED: ethylene-responsive transcription factor RAP2-3-like [Elaeis guineensis]	--
c119357.graph_c0	AP2/ERF-ERF	23.4505	14.4406	65.9554	35.1959	T3	Ethylene-responsive transcription factor 1B GN=K14B15.15 OS=Arabidopsis thaliana (Mouse-ear cress) PE=1 SV=2	PREDICTED: ethylene-responsive transcription factor 1B-like [Nelumbo nucifera]	--
c119435.graph_c0	AP2/ERF-ERF	92.2122	92.8741	242.247	72.8112	T3	Ethylene-responsive transcription factor 1A OS=Arabidopsis thaliana (Mouse-ear cress) PE=1 SV=2	PREDICTED: ethylene-responsive transcription factor 2-like [Musa acuminata subsp. malaccensis]	AT5G47220
c125207.graph_c0	AP2/ERF-ERF	21.9826	22.1563	33.6188	2.95048	T3	Dehydration-responsive element-binding protein 1D GN=MSG15.7 OS=Arabidopsis thaliana (Mouse-ear cress) PE=2 SV=1	PREDICTED: dehydration-responsive element-binding protein 1G-like isoform X1 [Elaeis guineensis]	--
c129713.graph_c1	AP2/ERF-ERF	28.1813	18.4432	44.0452	21.4057	T3	Ethylene-responsive transcription factor ERF073 GN=ERF073 OS=Arabidopsis thaliana (Mouse-ear cress) PE=2 SV=1	PREDICTED: ethylene-responsive transcription factor ERF073-like [Elaeis guineensis]	--
c135841.graph_c0	bHLH	9.76074	5.42539	15.2259	8.70747	T3	E3 ubiquitin-protein ligase ATL6 (Precursor) GN=ATL6 OS=Arabidopsis thaliana (Mouse-ear cress) PE=1 SV=2	predicted protein [Hordeum vulgare subsp. vulgare]	--
c95808.graph_c0	bHLH	0.999627	1.53286	3.56292	0.448575	T3	Transcription factor FER-LIKE IRON DEFICIENCY-INDUCED TRANSCRIPTION FACTOR GN=At2g28160 OS=Arabidopsis thaliana (Mouse-ear cress) PE=1 SV=1	PREDICTED: transcription factor FER-LIKE IRON DEFICIENCY-INDUCED TRANSCRIPTION FACTOR-like [Phoenix dactylifera]	--
c118218.graph_c0	C2H2	198.569	204.623	321.57	146.705	T3	Zinc finger protein ZAT10 GN=T22C5.18 OS=Arabidopsis thaliana (Mouse-ear cress) PE=2 SV=1	PREDICTED: zinc finger protein ZAT10-like [Phoenix dactylifera]	--
c123268.graph_c1	LOB	280.22	364.893	607.907	95.7634	T3	LOB domain-containing protein 41 GN=F16B3.18 OS=Arabidopsis thaliana (Mouse-ear cress) PE=2 SV=1	PREDICTED: LOB domain-containing protein 41-like [Musa acuminata subsp. malaccensis]	--
c132007.graph_c0	Trihelix	81.1499	99.4864	142.245	8.49398	T3	--	PREDICTED: uncharacterized protein LOC103708381 isoform X2 [Phoenix dactylifera]	--
c112791.graph_c0	WRKY	2.758	3.37204	6.14456	1.66559	T3	Probable WRKY transcription factor 10 GN=F20N2.3 OS=Arabidopsis thaliana (Mouse-ear cress) PE=1 SV=2	WRKY transcription factor 58 [Jatropha curcas]	--
c116420.graph_c1	WRKY	8.8568	7.78574	35.0517	14.4862	T3	Probable WRKY transcription factor 51 GN=WRKY51 OS=Arabidopsis thaliana (Mouse-ear cress) PE=2 SV=1	PREDICTED: probable WRKY transcription factor 57 [Elaeis guineensis]	--
c121948.graph_c0	WRKY	0.962845	0.703829	2.06011	0.78443	T3	WRKY transcription factor 55 GN=WRKY55 OS=Arabidopsis thaliana (Mouse-ear cress) PE=2 SV=1	PREDICTED: WRKY transcription factor 55-like [Populus euphratica]	--
c119335.graph_c0	AP2/ERF-ERF	26.9757	39.619	45.8909	67.7378	T4	Pathogenesis-related genes transcriptional activator PTI6 GN=PTI6 OS=Solanum lycopersicum (Tomato) PE=2 SV=1	PREDICTED: ethylene-responsive transcription factor ERF069-like [Elaeis guineensis]	--
c124101.graph_c0	AP2/ERF-ERF	1.43325	0.755988	0.719068	3.2452	T4	Ethylene-responsive transcription factor CRF2 GN=F9D16.220 OS=Arabidopsis thaliana (Mouse-ear cress) PE=1 SV=1	PREDICTED: ethylene-responsive transcription factor CRF1-like [Musa acuminata subsp. malaccensis]	--
c129632.graph_c0	AP2/ERF-ERF	11.1484	7.12813	13.0637	20.4088	T4	Dehydration-responsive element-binding protein 2A GN=DREB2A OS=Oryza sativa subsp. indica (Rice) PE=3 SV=2	PREDICTED: dehydration-responsive element-binding protein 2B-like isoform X1 [Elaeis guineensis]	--
c126482.graph_c0	B3	2.29131	1.38425	2.07455	3.71464	T4	B3 domain-containing protein Os11g0156000 OS=Oryza sativa subsp. japonica (Rice) PE=2 SV=1	PREDICTED: B3 domain-containing protein Os11g0156000-like [Phoenix dactylifera]	AT3G25730
c127629.graph_c0	B3	0.781762	0.231685	0.580275	3.28247	T4	B3 domain-containing protein Os07g0679700 GN=OJ1205_F02.12 OS=Oryza sativa subsp. japonica (Rice) PE=2 SV=1	PREDICTED: B3 domain-containing protein Os07g0679700-like isoform X1 [Nelumbo nucifera]	AT4G32010
c131403.graph_c0	B3	6.38665	9.23808	8.32447	16.1433	T4	B3 domain-containing protein Os01g0905400 OS=Oryza sativa subsp. japonica (Rice) PE=2 SV=1	PREDICTED: B3 domain-containing protein Os02g0598200-like isoform X2 [Elaeis guineensis]	--
c135832.graph_c0	B3	24.2826	20.5716	40.7528	171.387	T4	Maturase K {ECO:0000255|HAMAP-Rule:MF_01390} OS=Dioscorea elephantipes (Elephant's foot) PE=3 SV=1	maturase K [Dioscorea calcicola]	--
c125305.graph_c0	B3-ARF	3.41665	4.82309	14.6607	27.7682	T4	Auxin response factor 17 GN=ARF17 OS=Arabidopsis thaliana (Mouse-ear cress) PE=2 SV=1	PREDICTED: auxin response factor 17-like [Phoenix dactylifera]	AT1G77850
c131497.graph_c0	bHLH	6.74082	7.02575	4.35843	10.2268	T4	Transcription factor bHLH30 OS=Arabidopsis thaliana (Mouse-ear cress) PE=1 SV=1	PREDICTED: uncharacterized protein LOC105175631 [Sesamum indicum]	--
c122666.graph_c0	bZIP	3.53043	3.90721	3.98316	7.80231	T4	--	PREDICTED: uncharacterized protein LOC103706294 [Phoenix dactylifera]	--
c124928.graph_c0	C2C2-Dof	4.20326	2.31577	3.19757	8.06157	T4	Cyclic dof factor 2 GN=MIJ24.16 OS=Arabidopsis thaliana (Mouse-ear cress) PE=1 SV=2	PREDICTED: cyclic dof factor 3-like [Elaeis guineensis]	AT5G39660
c128244.graph_c0	C2C2-Dof	9.49319	5.68258	6.66441	13.7601	T4	Cyclic dof factor 2 GN=MIJ24.16 OS=Arabidopsis thaliana (Mouse-ear cress) PE=1 SV=2	PREDICTED: cyclic dof factor 3-like [Elaeis guineensis]	--
c107062.graph_c0	C2H2	0.347674	0.57433	1.3411	3.69479	T4	NA	NA	NA
c126082.graph_c1	C2H2	19.4619	31.8357	28.9031	45.7765	T4	Uncharacterized zinc finger protein At4g06634 GN=At4g06634 OS=Arabidopsis thaliana (Mouse-ear cress) PE=1 SV=1	PREDICTED: uncharacterized zinc finger protein At4g06634-like [Elaeis guineensis]	--
c126554.graph_c0	C2H2	4.07083	6.68939	5.7374	22.7824	T4	Zinc finger CCCH domain-containing protein 9 OS=Oryza sativa subsp. japonica (Rice) PE=2 SV=1	PREDICTED: zinc finger protein 6-like [Elaeis guineensis]	AT1G68200
c132778.graph_c1	C2H2	0.125347	0.0818376	0.167803	2.46814	T4	--	related to 26S proteasome subunit RPN4 [Fusarium fujikuroi IMI 58289]	--
c111412.graph_c0	C3H	26.3409	51.8186	46.8533	74.4006	T4	Zinc finger CCCH domain-containing protein 44 OS=Oryza sativa subsp. japonica (Rice) PE=2 SV=1	PREDICTED: zinc finger CCCH domain-containing protein 31-like [Musa acuminata subsp. malaccensis]	--
c132879.graph_c0	C3H	2.31013	2.94375	2.56297	6.72977	T4	Zinc finger CCCH domain-containing protein 55 OS=Oryza sativa subsp. japonica (Rice) PE=2 SV=1	PREDICTED: zinc finger CCCH domain-containing protein 55 isoform X3 [Musa acuminata subsp. malaccensis]	--
c132798.graph_c0	FAR1	7.06081	7.39364	6.45814	14.0882	T4	Protein FAR1-RELATED SEQUENCE 6 GN=FRS6 OS=Arabidopsis thaliana (Mouse-ear cress) PE=2 SV=1	PREDICTED: protein FAR1-RELATED SEQUENCE 6-like [Elaeis guineensis]	--
c134172.graph_c0	FAR1	0.521779	0.203103	0.295485	0.775899	T4	Protein FAR1-RELATED SEQUENCE 5 GN=FRS5 OS=Arabidopsis thaliana (Mouse-ear cress) PE=2 SV=1	PREDICTED: protein FAR1-RELATED SEQUENCE 5-like [Elaeis guineensis]	--
c130155.graph_c0	GARP-ARR-B	5.79036	6.01781	8.43934	16.3656	T4	Two-component response regulator ARR11 GN=F12A21.15 OS=Arabidopsis thaliana (Mouse-ear cress) PE=1 SV=1	PREDICTED: two-component response regulator ARR1 [Elaeis guineensis]	AT3G16857
c135893.graph_c0	GARP-G2-like	0.73795	0.317548	2.33746	8.47748	T4	Probable transcription factor GLK1 GN=OSJNBa0031J07.13 OS=Oryza sativa subsp. japonica (Rice) PE=2 SV=1	PREDICTED: probable transcription factor GLK1 isoform X1 [Elaeis guineensis]	--
c127043.graph_c0	GRAS	71.3212	53.6483	74.0401	116.968	T4	Scarecrow-like protein 4 GN=SCL4 OS=Arabidopsis thaliana (Mouse-ear cress) PE=2 SV=1	PREDICTED: LOW QUALITY PROTEIN: scarecrow-like protein 4 [Phoenix dactylifera]	--
c130042.graph_c0	HB-BELL	88.3248	102.299	132.9	189.939	T4	BEL1-like homeodomain protein 6 GN=BLH6 OS=Arabidopsis thaliana (Mouse-ear cress) PE=1 SV=1	PREDICTED: BEL1-like homeodomain protein 7 [Phoenix dactylifera]	AT2G16400
c133854.graph_c2	HB-BELL	22.4598	35.732	46.8609	68.4951	T4	BEL1-like homeodomain protein 1 GN=F11F19.15 OS=Arabidopsis thaliana (Mouse-ear cress) PE=1 SV=1	PREDICTED: BEL1-like homeodomain protein 1 [Phoenix dactylifera]	--
c130287.graph_c1	HB-HD-ZIP	26.6802	19.6449	32.6841	60.5241	T4	Homeobox-leucine zipper protein HAT22 GN=HAT22 OS=Arabidopsis thaliana (Mouse-ear cress) PE=1 SV=1	PREDICTED: uncharacterized protein LOC105055941 isoform X2 [Elaeis guineensis]	--
c109616.graph_c0	HB-other	2.17413	1.2831	4.8994	16.7079	T4	Homeobox-leucine zipper protein HOX11 GN=HOX11 OS=Oryza sativa subsp. indica (Rice) PE=2 SV=1	PREDICTED: homeobox-leucine zipper protein HAT4-like [Phoenix dactylifera]	AT4G16780
c117331.graph_c0	HB-other	40.0038	14.5679	46.876	71.6842	T4	Homeobox-leucine zipper protein ATHB-15 OS=Arabidopsis thaliana (Mouse-ear cress) PE=1 SV=1	hypothetical protein AMTR_s00056p00085520 [Amborella trichopoda]	AT1G52150
c121096.graph_c0	HSF	4.56018	5.27067	5.94199	10.3665	T4	Heat stress transcription factor A-1 OS=Oryza sativa subsp. japonica (Rice) PE=2 SV=1	PREDICTED: LOW QUALITY PROTEIN: heat stress transcription factor A-1-like [Elaeis guineensis]	--
c112185.graph_c0	LOB	1.00439	0.439032	1.44725	4.82195	T4	LOB domain-containing protein 4 GN=T19E23.11 OS=Arabidopsis thaliana (Mouse-ear cress) PE=2 SV=1	LOB domain-containing 4 -like protein [Gossypium arboreum]	--
c135247.graph_c0	MADS-MIKC	5.63492	4.11123	9.07018	24.9805	T4	Floral homeotic protein APETALA 1 A GN=AP1A OS=Brassica oleracea var. botrytis (Cauliflower) PE=2 SV=1	PREDICTED: uncharacterized protein LOC105052891 isoform X1 [Elaeis guineensis]	AT5G42370
c124394.graph_c0	MYB	2.33841	4.22559	3.32513	8.26384	T4	Protein ODORANT1 GN=ODO1 OS=Petunia hybrida (Petunia) PE=2 SV=1	PREDICTED: protein ODORANT1-like [Elaeis guineensis]	AT4G22680
c133377.graph_c1	MYB	0.896212	0.963599	1.13567	2.05306	T4	Transcription factor MYB44 GN=K8K14.2 OS=Arabidopsis thaliana (Mouse-ear cress) PE=2 SV=1	PREDICTED: transcription factor MYB86-like [Citrus sinensis]	--
c118316.graph_c0	MYB-related	2.21465	2.54457	1.80504	6.08703	T4	Transcription factor WER GN=T9L3.50 OS=Arabidopsis thaliana (Mouse-ear cress) PE=1 SV=1	hypothetical protein EUGRSUZ_J01558 [Eucalyptus grandis]	--
c128269.graph_c0	MYB-related	4.28936	2.53876	3.39575	6.58972	T4	Myb-related protein 308 OS=Antirrhinum majus (Garden snapdragon) PE=2 SV=1	PREDICTED: transcription factor MYB3-like [Glycine max]	--
c132184.graph_c2	MYB-related	79.1623	96.8773	100.19	161.422	T4	Protein RADIALIS-like 1 GN=T22F8.150 OS=Arabidopsis thaliana (Mouse-ear cress) PE=2 SV=1	gonidia forming protein GlsA [Alstroemeria aurea]	AT5G06110
c112032.graph_c0	NAC	2.62911	3.76265	3.47973	8.39819	T4	Protein CUP-SHAPED COTYLEDON 2 GN=K19P17.12 OS=Arabidopsis thaliana (Mouse-ear cress) PE=1 SV=1	PREDICTED: protein CUP-SHAPED COTYLEDON 3 [Sesamum indicum]	AT3G15170
c116460.graph_c0	NAC	1.32291	1.15528	0.867915	3.30114	T4	NAC domain-containing protein 43 GN=F19D11.5 OS=Arabidopsis thaliana (Mouse-ear cress) PE=2 SV=2	PREDICTED: NAC domain-containing protein 43-like [Elaeis guineensis]	AT2G46770
c125357.graph_c0	NF-YA	26.706	29.2396	31.2803	48.7059	T4	Nuclear transcription factor Y subunit A-9 GN=NFYA9 OS=Arabidopsis thaliana (Mouse-ear cress) PE=2 SV=1	PREDICTED: nuclear transcription factor Y subunit A-7-like isoform X2 [Elaeis guineensis]	--
c127341.graph_c0	NF-YA	4.54854	3.75794	6.20161	17.9305	T4	Nuclear transcription factor Y subunit A-10 GN=NFYA10 OS=Arabidopsis thaliana (Mouse-ear cress) PE=2 SV=2	PREDICTED: nuclear transcription factor Y subunit A-10-like isoform X2 [Nelumbo nucifera]	--
c112308.graph_c0	NF-YB	0.233312	0.165213	0.843427	3.2578	T4	Nuclear transcription factor Y subunit B-3 OS=Arabidopsis thaliana (Mouse-ear cress) PE=2 SV=1	PREDICTED: nuclear transcription factor Y subunit B-1-like [Elaeis guineensis]	--
c118160.graph_c0	NF-YB	14.4898	14.1816	50.8926	113.287	T4	Nuclear transcription factor Y subunit B-5 GN=NFYB5 OS=Arabidopsis thaliana (Mouse-ear cress) PE=2 SV=1	PREDICTED: nuclear transcription factor Y subunit B-4-like [Musa acuminata subsp. malaccensis]	--
c134095.graph_c0	NF-YB	25.6205	10.4685	33.3834	68.5359	T4	Nuclear transcription factor Y subunit B-3 OS=Arabidopsis thaliana (Mouse-ear cress) PE=2 SV=1	PREDICTED: putative ATP-dependent helicase hrq1 [Phoenix dactylifera]	AT5G47640
c122096.graph_c0	PLATZ	4.58432	4.43463	6.14716	9.35435	T4	--	PREDICTED: uncharacterized protein LOC105052882 [Elaeis guineensis]	--
c134369.graph_c1	TCP	2.73433	2.61424	1.97638	4.71769	T4	Transcription factor TCP2 GN=TCP2 OS=Arabidopsis thaliana (Mouse-ear cress) PE=2 SV=1	PREDICTED: transcription factor PCF6-like [Elaeis guineensis]	AT4G18390
c114996.graph_c0	WRKY	8.23195	5.61886	9.48883	24.2592	T4	Protein WRKY1 OS=Zea mays (Maize) PE=1 SV=1	WRKY transcription factor IId-3 [Solanum lycopersicum]	AT2G30590
c115963.graph_c0	WRKY	0.917262	1.60041	2.63675	6.32035	T4	Probable WRKY transcription factor 39 GN=WRKY39 OS=Arabidopsis thaliana (Mouse-ear cress) PE=2 SV=1	PREDICTED: protein WRKY1-like isoform X1 [Phoenix dactylifera]	AT3G04670
c122616.graph_c0	WRKY	35.7425	32.3476	61.9201	96.8614	T4	Probable WRKY transcription factor 30 GN=WRKY30 OS=Arabidopsis thaliana (Mouse-ear cress) PE=2 SV=1	PREDICTED: probable WRKY transcription factor 67 [Elaeis guineensis]	--
c123034.graph_c0	WRKY	29.1835	43.0574	38.4946	68.7683	T4	Probable WRKY transcription factor 4 GN=WRKY4 OS=Arabidopsis thaliana (Mouse-ear cress) PE=1 SV=2	PREDICTED: probable WRKY transcription factor 4 isoform X1 [Phoenix dactylifera]	--
