# Supplementary material for: Morphological and stage-specific transcriptome analyses reveal distinct regulatory programs underlying yam (Dioscorea alata L.) bulbil growth
Source: J Exp Bot. 2019 Dec 13;71(6):1899–914. doi: 10.1093/jxb/erz552 (PMC7242083; doi:10.1093/jxb/erz552)
Supplement: erz552_suppl_Supplementary_Tables_S4-S7 [file erz552_suppl_supplementary_tables_s4-s7.xlsx]

## Sheet: TableS4
Table S4 List of all DEGs across bulbil growth
#Gene_ID	T1_1	T1_2	T1_3	T2_1	T2_2	T2_3	T3_1	T3_2	T3_3	T4_1	T4_2	T4_3
c100369.graph_c0	2.25953	2.35677	1.75998	3.32153	2.87053	3.18878	2.3676	2.38472	1.90379	5.07	5.10436	5.06066
c101977.graph_c1	1.46748	2.0187	1.47246	0.517006	1.39222	1.00393	0.959232	1.11935	0.66597	2.07758	2.76693	2.31233
c102268.graph_c0	3.53618	4.58163	9.84962	5.20576	5.41129	3.73869	0.453885	1.30778	1.5756	0.0455121	0.340948	0.168848
c102313.graph_c0	8.19622	2.96408	4.25673	2.36747	2.89784	2.60042	4.65871	3.90614	5.21821	5.9196	6.12183	6.32226
c102328.graph_c0	8.02249	1.57656	1.77969	3.20131	2.82696	0.406541	2.57703	5.73079	6.06791	0.180283	0.0600251	0.267537
c102389.graph_c0	3.91031	3.79003	1.53169	3.36711	2.98461	3.28428	3.93574	3.70127	3.75295	0.570044	1.09498	1.58613
c102429.graph_c0	9.47471	11.4678	10.6395	8.1462	8.26872	4.35381	4.59373	4.59984	4.34198	1.25533	1.19658	1.44599
c102469.graph_c0	2.75329	2.42143	2.32491	1.36053	3.07751	1.55251	3.15702	2.24014	3.54401	3.79874	4.76656	3.78623
c102521.graph_c0	0.469031	0.301863	0.284746	0.199958	0.107692	0.465578	1.23356	0.757616	0.390651	1.51555	1.61265	2.28963
c102549.graph_c0	2.56933	1.2428	0.397755	0.512082	0.601729	0.93745	2.27332	2.82213	2.07083	2.91002	1.40489	2.10523
c102556.graph_c0	6.70246	4.61882	6.66218	3.5337	3.75269	1.50336	4.08521	5.36387	5.68448	1.12001	0.414342	2.25074
c102559.graph_c0	3.22979	7.20795	22.3333	5.6959	5.82713	4.66133	5.7424	5.81042	2.93929	1.8209	0.798432	0.738879
c102647.graph_c0	37.015	41.2646	15.8781	3.09727	5.96068	4.07488	24.6719	21.5115	17.7248	4.44012	4.38345	3.44778
c102651.graph_c0	15.275	15.4268	15.5626	4.25789	5.58962	11.1733	10.9216	6.51278	11.7738	9.11598	8.4741	6.48011
c102672.graph_c0	1.83285	1.02969	2.15305	4.73833	4.14416	6.85047	2.35637	3.00068	2.82399	3.54419	2.95009	5.21257
c102689.graph_c0	38.5856	47.6775	47.232	34.1961	42.5638	33.9808	56.6154	44.9634	56.7512	75.3327	51.3084	95.7868
c102698.graph_c0	5.4174	4.19192	4.62283	2.41556	1.7346	7.25783	2.23091	2.32438	1.47511	6.42334	6.50374	6.62449
c102720.graph_c0	5.03238	3.54768	1.52139	0.967061	0.297618	0.19474	4.42102	3.28797	4.58417	2.72893	3.10533	2.53106
c102721.graph_c0	1.69072	4.04272	1.66183	0.320924	0.722788	0.249689	8.06321	3.96307	2.33253	4.92405	3.90132	4.51627
c102761.graph_c0	10.5174	15.4211	5.85765	4.91095	11.1221	7.86075	9.76886	11.1206	8.98247	5.87728	2.92653	5.06176
c102835.graph_c0	3.12067	2.57685	1.97496	3.57391	3.33249	3.70586	0.942179	0.958129	0.833696	0.133376	0.166528	0.556672
c102945.graph_c0	3.68595	2.79179	3.56993	1.65457	1.32856	0.393766	2.84434	3.0395	4.34011	0.300879	0.313055	0.662774
c103004.graph_c0	35.3653	41.2601	17.1227	12.936	20.2766	13.9118	26.8329	26.4421	28.875	33.7942	20.7473	21.2902
c103054.graph_c1	14.0569	18.2128	18.2784	7.58016	11.3492	5.41886	9.52972	11.8285	14.5812	18.5743	25.1633	21.7102
c103114.graph_c0	4.88484	6.99423	8.5538	8.01346	7.08568	8.59032	3.64521	5.59461	7.18971	2.04356	1.28613	1.43309
c103169.graph_c0	2.50305	2.68794	3.57821	3.03368	2.24448	2.1906	1.14618	2.06405	1.621	0.30648	1.14798	0.746178
c103209.graph_c0	2.96309	3.45686	8.20784	6.34486	6.12084	6.49372	2.82528	2.15253	2.38903	0.653763	1.19719	1.21272
c103314.graph_c0	0.221278	0.303383	0.19031	0.687301	0.822579	0.509403	0.198363	0.546539	0.665639	0.0954736	0.298012	0.354204
c103356.graph_c0	2.1197	1.48327	2.6538	0.413231	0.54984	0.881084	0.909206	1.36442	4.52972	0.121558	0.151772	0
c103459.graph_c0	1.72923	2.2485	5.66103	3.2342	3.1571	4.32491	2.15272	2.26925	2.18719	1.26356	1.15693	0.99615
c103469.graph_c0	1.96395	4.30482	1.6891	5.85419	9.11867	4.44968	0.47706	0.612105	0.931529	0.179385	0.328494	0.133102
c103546.graph_c0	6.83925	6.58186	7.77564	1.95214	3.29123	3.41832	7.71625	10.2906	9.84704	6.95028	10.2898	5.26532
c103943.graph_c0	219.37	215.982	168.582	151.111	152.238	114.955	160.632	187.279	159.09	123.094	56.8981	70.9302
c103976.graph_c0	18.3352	15.0518	7.20251	15.346	29.6546	26.8517	20.2441	13.6145	10.0886	25.437	33.4344	42.9865
c104003.graph_c0	5.56112	7.34327	7.91642	2.82302	4.67815	2.97359	2.888	2.19406	2.92405	2.82347	1.1299	1.76262
c104184.graph_c0	3.65906	2.24298	2.61402	3.74259	5.29829	2.3148	2.02761	2.58095	1.41414	0.735269	0.778934	0.712954
c104364.graph_c0	18.9745	21.3639	26.4857	12.3842	13.0438	17.1417	22.6817	30.8884	25.8163	12.5303	23.6317	11.0487
c104395.graph_c0	6.45458	8.00545	5.5184	2.28361	3.61512	2.33412	4.7813	5.39919	5.19977	1.64377	2.80847	2.32699
c104448.graph_c0	3.74467	2.15634	11.0365	25.5673	30.3471	20.6609	19.9878	33.4399	38.8955	1.81027	2.36787	4.50935
c104541.graph_c0	10.8472	8.23742	3.21834	8.23909	7.39556	3.49972	9.05086	6.93707	8.46092	0.64378	0.714489	0.398067
c104550.graph_c0	2.54628	2.26434	1.80184	1.51838	0.975014	0.999599	3.76196	2.88466	3.79137	3.541	3.0386	3.35197
c104678.graph_c0	3.01617	4.2842	8.38745	7.83303	8.14297	10.5463	3.97463	3.88554	3.2851	2.61901	1.61131	4.22455
c104711.graph_c0	0.906643	0.986158	0.12996	4.01553	2.85077	1.37833	4.45661	2.51011	2.1944	0.171144	0	0
c104738.graph_c0	16.4307	32.2738	39.8804	23.8248	32.3939	20.4928	15.1951	18.513	15.5478	5.09993	6.95466	9.35964
c104764.graph_c0	6.26016	4.68218	4.36293	5.76907	5.16087	4.69288	4.06378	5.04949	10.1491	1.71144	2.50993	1.81411
c104793.graph_c0	3.45036	4.99026	2.62242	2.0354	0.861308	2.56172	2.4169	1.95857	2.0101	5.08932	3.78234	5.31034
c104864.graph_c0	16.6926	17.2221	13.8865	13.4572	13.0894	16.7217	16.0863	26.4253	24.6742	3.54488	6.3697	3.44441
c104870.graph_c0	2.85437	4.82696	2.14415	0.589185	0.599379	0.164786	0.136037	0.183732	0.668997	0	0	0.0759099
c104889.graph_c0	12.6625	26.2155	53.8131	26.4077	26.4882	38.1391	11.744	35.3109	20.4648	10.4722	17.9588	8.65971
c104906.graph_c0	6.11972	4.7466	6.98187	4.33719	3.49367	4.44291	7.40609	8.93365	11.6077	2.9705	4.1602	4.67933
c104919.graph_c0	14.4285	16.8319	15.7789	8.33855	12.3348	9.18999	16.1275	12.9506	22.2346	21.3075	27.0875	22.6534
c104929.graph_c0	147.835	240.991	330.494	282.353	251.423	268.314	152.241	124.516	108.105	28.6719	25.1683	44.5244
c104937.graph_c0	4.64238	4.1213	0.665446	3.15427	4.53013	5.64608	6.91872	4.42634	9.69126	13.9116	8.11492	22.7579
c104971.graph_c0	8.73028	14.5232	4.35677	3.12457	8.25625	5.06312	10.7031	8.76932	7.16087	19.7758	17.9342	37.9292
c105006.graph_c0	4.17612	4.28489	4.70182	0.825446	0.852076	0.311667	0.714699	1.46722	1.44724	0.214994	0.572658	0.319048
c105041.graph_c0	3.98576	2.67074	4.7368	1.05042	2.47506	0.396613	8.18545	5.30656	5.52509	1.31324	1.50302	3.5018
c105181.graph_c0	5.98503	6.40821	3.94099	4.06653	3.69582	5.80047	8.62632	5.46873	9.16688	12.1274	9.74189	17.879
c105187.graph_c0	9.2384	13.1932	10.7529	11.8845	11.2988	11.629	15.1307	13.2793	12.5441	18.1365	22.5865	22.8384
c105191.graph_c0	3.95897	2.73569	3.49003	0.268993	1.88333	0.947937	3.72645	2.96945	3.88077	0.392343	0.0933075	0.10397
c105199.graph_c0	6.67346	9.86434	7.11788	1.78515	1.82031	1.41396	4.25362	6.14579	4.34964	4.85043	2.10538	3.50515
c105212.graph_c0	22.0242	18.8153	11.2051	27.7742	27.2429	14.1946	19.4654	22.0311	38.4032	3.68898	4.38659	4.94216
c105270.graph_c0	1.54317	1.51588	2.88861	2.54931	2.12591	2.07001	1.15348	2.26184	4.69624	0.462649	0.599041	0.286069
c105272.graph_c0	5.25149	8.07722	5.23742	3.30081	3.05468	1.74755	3.41345	2.47039	2.12394	0.48435	0.322529	0.323446
c105301.graph_c0	103.735	102.681	127.39	157.152	175.227	157.323	112.22	99.5623	62.6646	59.3821	77.8943	59.1209
c105315.graph_c0	3.01022	4.24686	7.05486	6.13589	10.7216	7.27633	2.47925	1.4542	1.14752	3.7503	1.63178	4.03176
c105343.graph_c0	3.64748	2.21092	2.97191	8.78269	5.99459	10.419	9.84802	7.02869	3.86816	8.91453	6.42484	7.25985
c105381.graph_c0	3.47182	2.93763	0.954686	1.28377	1.7746	0.840179	0.066692	0.864718	1.90355	0	0.0445312	0.0248099
c105403.graph_c0	2.65094	1.38114	6.67696	11.3789	11.3328	13.5296	19.3678	8.98692	8.11195	8.93584	22.7305	19.5595
c105417.graph_c0	44.0729	47.3356	35.9988	40.2466	38.5345	50.309	32.2867	32.0679	40.1576	17.6278	14.9104	14.7094
c105470.graph_c0	0.0520528	0.0299742	0.0671519	3.81967	11.7589	5.17533	0.0489956	0.105878	0.396858	0	0	0
c105523.graph_c0	4.02087	6.44282	3.68368	12.868	8.82821	7.17584	3.9904	3.64484	3.14173	3.11852	1.73052	2.24964
c105539.graph_c0	5.90736	1.4007	4.60244	5.94981	3.66216	6.59288	1.9952	4.20556	2.233	0.0393568	0.393115	0.255522
c105568.graph_c0	7.78665	8.96776	7.46226	7.52447	6.72998	8.25256	6.9803	8.59802	6.54243	12.4308	14.0524	18.7743
c105571.graph_c0	2.1257	2.32366	2.50991	2.74174	1.68757	1.9061	0	0	0	0	0	0
c105576.graph_c0	6.45515	6.90328	7.27015	4.66443	5.54918	5.46751	3.03801	2.73544	3.26426	1.91481	2.10097	2.1796
c105701.graph_c0	31.0311	24.9492	25.3454	43.0227	39.4221	62.5442	56.5801	34.6691	39.4663	73.6807	91.1977	106.608
c105749.graph_c0	101.349	63.329	71.8983	160.812	241.681	193.575	165.823	133.382	135.606	189.59	187.4	221.836
c105794.graph_c0	8.78297	7.33024	16.5202	6.30343	6.96778	5.45192	2.66266	4.50106	3.45373	3.41059	1.11835	2.46833
c105807.graph_c0	15.8531	13.0916	16.2211	11.7758	10.0479	7.43948	9.98001	10.9388	8.32796	6.52392	6.67981	4.55155
c105815.graph_c0	140.962	136.356	150.173	218.941	208.264	287.064	252.503	162.692	198.996	334.72	331.552	371.55
c105816.graph_c0	20.295	17.7015	27.0431	8.87427	17.4806	21.5234	21.8538	30.548	42.2049	2.94221	4.69397	9.49422
c105864.graph_c0	1.36156	2.28085	2.28879	14.185	12.2597	22.0728	0.524287	1.38474	3.23555	0	0.350074	0.130026
c105894.graph_c0	13.7887	19.2832	22.9078	25.9145	33.3876	36.3652	14.1881	16.8979	16.9771	10.4761	10.4559	8.63686
c105902.graph_c0	12.8846	11.4988	9.56843	4.39338	6.21693	6.24499	11.5908	15.9085	12.4281	14.4315	16.0016	13.1853
c105986.graph_c0	4.14798	2.96105	2.56504	1.83232	2.54235	1.59474	1.03256	1.5689	1.75486	0.116479	0.581726	0.216067
c105997.graph_c0	3.67817	10.1428	0.534661	0.703982	1.87045	1.1341	7.65573	5.63755	5.98098	3.16842	3.3699	3.26521
c106029.graph_c0	162.455	163.425	141.961	62.7799	95.9185	52.3298	86.3724	120.911	114.216	62.3159	56.6455	55.9468
c106067.graph_c0	0.637373	0.767418	1.24584	0.288709	0.791587	0.766367	0.818097	1.03127	0.883531	1.41096	2.32158	1.70429
c106068.graph_c0	32.3867	48.3057	34.579	24.8802	24.8684	28.6171	43.8414	31.5146	35.9053	47.3957	49.2797	61.2994
c106083.graph_c0	34.383	49.4979	43.7832	11.1563	16.5361	12.673	20.3428	23.5502	20.4439	20.8618	18.4564	19.5703
c106088.graph_c0	6.0899	4.23902	4.02893	10.9735	9.07723	2.93007	1.38581	0.544492	2.18667	10.6114	16.5928	11.951
c106094.graph_c0	4.1877	2.50077	2.96801	3.72352	3.40537	2.90023	1.31391	1.18306	1.01357	0.61483	0.511769	0.651714
c106104.graph_c0	3.08694	5.73569	6.5842	5.70499	3.89591	4.54276	3.09934	4.22786	4.79671	1.53835	1.16408	1.08092
c106155.graph_c0	1.44046	1.53757	2.44751	0.445596	0.239985	0	0.330697	0.142925	0.650517	0	0	0
c106187.graph_c1	14.6157	14.2585	14.4024	17.7019	24.0602	15.928	25.723	19.5885	17.9159	46.6549	43.2463	44.6662
c106247.graph_c0	32.0322	64.1006	27.2448	15.3112	23.6591	12.2684	37.8135	20.2485	25.9253	7.51648	8.09178	16.5456
c106256.graph_c0	2.1579	1.54487	1.95622	3.01163	3.69924	3.93667	3.07419	1.95738	1.90565	5.15228	4.45358	3.92098
c106260.graph_c0	30.4117	32.1597	9.2534	7.15538	9.89212	8.90634	22.6546	19.6077	17.8825	19.0183	24.5077	27.4389
c106265.graph_c0	5.50489	13.6271	8.65266	4.64313	7.71808	7.90711	13.1624	10.6181	11.6469	4.51487	9.24604	6.31449
c106315.graph_c0	6.97628	15.6696	4.96218	1.35699	2.65266	1.64463	7.10179	6.15	3.45927	0.408418	0.732215	0.553637
c106374.graph_c0	2.21789	1.83591	3.964	0.847656	1.04831	0.410932	0.228334	0.422934	0.490677	0.745741	0.261363	0.254825
c106404.graph_c0	6.59697	5.55211	5.5646	5.86149	5.26138	6.13317	2.80622	4.90295	7.32335	0.64659	0.777408	0.133268
c106441.graph_c0	4.1429	2.21109	6.25714	3.93628	2.16927	2.21207	7.60892	4.72727	8.25419	1.37334	2.76257	4.45815
c106448.graph_c0	18.4404	24.1714	18.8681	6.02787	8.19957	11.6876	35.3947	60.4781	54.0421	24.5029	50.6126	33.3904
c106526.graph_c0	1.88008	1.91052	2.66323	2.55484	1.94254	1.66448	4.47619	2.24952	2.40907	8.01646	4.53536	6.73816
c106534.graph_c0	4.90236	4.20165	4.90263	9.9669	8.51074	7.64349	6.1168	7.01494	7.38833	0.451939	0.537404	1.25751
c106580.graph_c0	2.21618	2.41438	3.86356	3.31002	1.40276	1.80296	2.48067	2.68033	3.19663	0.339195	0.282337	1.573
c106618.graph_c0	3.11138	3.85376	1.21174	0.398873	0.486929	0.240967	1.68535	1.46277	2.23788	0.598404	1.35593	0.709186
c106671.graph_c0	355.603	419.526	405.75	755.913	626.646	624.719	522.326	553.877	412.395	56.1134	59.4132	83.2848
c106684.graph_c0	19.2631	21.7241	19.566	20.3509	25.9369	18.0401	12.7514	13.2545	16.9962	8.93408	9.96923	9.30706
c106689.graph_c0	0.240995	0	0.15545	0.218325	2.05772	0.219824	4.65023	0.428922	0	11.1909	4.94153	6.01252
c106696.graph_c0	130.617	128.203	139.558	108.749	142.638	102.807	74.6975	98.5317	89.377	46.2083	43.266	37.3435
c106706.graph_c1	7.81211	6.14317	4.15409	2.32103	3.11486	2.18372	1.89762	2.47751	2.69898	0.0475697	0.395959	0.176482
c106728.graph_c0	4.19824	4.60751	2.33633	1.43184	1.34951	1.26146	5.06743	2.15998	1.61385	0.335641	0.419069	0.726376
c106787.graph_c0	1.21126	2.72656	0.994388	2.94281	1.8804	2.25992	3.78311	1.62384	2.27871	4.92624	2.69905	4.45338
c106812.graph_c0	53.4796	28.7943	17.0868	13.0963	13.6826	12.5377	103.242	97.6131	85.3071	125.078	112.602	136.713
c106831.graph_c0	0.574318	1.38468	1.40796	0.773148	1.50321	0.709912	0.449647	0.300237	0.28061	0.924033	0.526255	0.952886
c106867.graph_c0	6.19291	2.02012	3.41739	17.804	13.9726	18.2201	3.53794	2.94894	2.84619	3.36513	1.51864	2.18103
c106874.graph_c0	153.751	103.216	34.983	78.9336	64.7345	60.976	167.97	122.894	166.288	100.158	73.3821	81.0535
c106894.graph_c0	2.92518	0.732367	0.328148	0.99856	1.1997	0.425368	3.9505	3.19057	3.60157	0	0	0.0890676
c106898.graph_c0	4.69771	6.99378	6.45456	6.90273	7.1557	10.0332	4.36788	5.41861	6.6765	2.33588	2.70045	3.4303
c106927.graph_c0	11.0852	7.74236	4.65415	11.943	8.37458	10.4158	8.05561	8.3403	10.8013	1.02601	1.03382	0.951612
c106984.graph_c0	1.18025	3.67941	5.98542	0.0737398	0.119142	0.0185615	0.191539	0.331129	0.132981	0	0.134288	0.0213762
c106997.graph_c0	5.53872	6.46624	7.74896	4.46783	5.33076	3.09704	3.64225	2.68148	2.54112	2.25575	2.05645	2.07227
c107004.graph_c0	6.42485	5.06274	4.36238	2.65496	3.22641	3.32435	1.90974	2.59841	2.82364	0.936191	2.16068	1.57875
c107034.graph_c0	2.56501	3.87724	2.52775	1.98486	2.34655	0.926125	1.10658	1.35869	1.22225	0.423664	0.302269	0.56135
c107062.graph_c0	0.556378	0.278596	0.208049	0.547871	0.424898	0.75022	1.66218	0.88568	1.47544	3.15076	5.29084	2.64278
c107072.graph_c0	3.88013	3.97216	8.111	1.31818	2.47162	4.42409	4.21022	3.17888	3.75652	12.8787	13.1077	7.13295
c107084.graph_c0	12.4984	8.24591	13.504	5.00702	7.96734	5.67157	1.06411	3.51314	2.53102	1.42267	0.23684	0.131952
c107093.graph_c0	908.607	1057.46	877.739	1390.66	1342.82	1800.73	3534.35	3766.28	2681.76	189.766	381.836	389.308
c107119.graph_c0	1.61786	1.44921	1.35279	1.38425	1.92957	0.532905	6.55667	5.85034	4.84582	7.27864	6.22803	8.78087
c107137.graph_c0	0.896172	0.699169	0.397807	0.746399	0.592405	0.632861	1.38775	1.05844	0.802902	1.55524	1.41719	1.6095
c107172.graph_c0	12.277	5.14549	5.5539	8.92837	7.36397	5.85612	12.2274	11.5124	13.3921	21.1551	36.2621	27.4105
c107175.graph_c0	5.60388	5.59675	8.73555	6.86155	8.28802	8.34629	4.5742	5.96646	4.24387	2.42969	2.60025	3.35728
c107203.graph_c0	1.75232	2.6419	2.95936	1.01022	1.2436	1.97619	0.809707	1.32852	1.00633	0.938209	0.690834	0.568965
c107235.graph_c0	4.57855	5.34628	7.00049	1.44023	3.84731	1.45012	7.3623	4.59183	4.70974	1.80057	1.01915	2.93923
c107237.graph_c0	1.41856	1.17482	1.97398	1.76163	1.60201	1.65741	4.20077	1.58861	1.66656	3.57436	3.69647	3.51611
c107241.graph_c1	0.165911	0.238846	0.089182	0.037576	0.344035	0.548593	0.956518	0.991322	0.609875	1.4563	2.03335	1.41606
c107264.graph_c0	79.4542	79.8031	34.8395	7.74788	17.5885	6.71059	74.8742	132.434	122.246	8.17614	29.1298	28.3046
c107273.graph_c0	92.0219	82.3659	96.5961	97.6644	119.844	121.151	152.343	135.51	138.906	180.436	177.027	217.981
c107274.graph_c0	2.96264	3.607	3.09402	3.02904	3.96481	3.20425	1.55367	3.48657	3.27289	1.29426	1.43641	0.444597
c107282.graph_c0	184.422	117.562	79.9587	224.267	262.971	146.495	224.49	221.582	180.568	374.173	457.038	697.11
c107307.graph_c0	5.13904	4.13021	2.70277	4.08624	4.04068	4.45152	5.22001	6.09136	5.11403	8.24913	12.3734	12.6222
c107332.graph_c0	31.5903	34.9646	34.6967	36.1142	44.9053	41.726	26.9674	29.6943	27.6299	14.9467	13.2793	18.2445
c107343.graph_c0	33.139	25.7876	38.9002	12.3332	27.2685	38.0707	35.1549	48.5508	66.3344	6.69509	9.96354	13.3601
c107344.graph_c0	6.52215	3.15481	6.11421	4.46102	2.99129	2.32019	0.491127	1.82413	1.66937	0.258544	0.0614873	0
c107351.graph_c0	13.8081	7.71513	20.0476	28.4865	23.6133	34.8549	23.2919	22.2467	36.4815	3.87105	11.8576	4.16483
c107360.graph_c0	3100.14	2969.31	3310.19	6370.94	6893.31	8042.33	5153.58	4185.1	4792.23	6303.52	7806.05	8432.57
c107368.graph_c0	13.8631	16.3936	23.5	38.9949	40.7046	42.3956	31.8359	14.4768	17.5596	24.4983	16.5701	23.4371
c107396.graph_c0	0.764179	0.258851	1.19848	1.62893	1.97392	0.57404	1.01548	0.914342	0.930235	2.95291	2.62744	4.62762
c107438.graph_c0	2.61089	2.32353	1.08872	1.0393	1.50549	0.75776	2.01072	1.24721	1.76653	5.37652	3.46834	4.19712
c107453.graph_c0	4.15986	3.37984	3.21011	0.851797	0.834097	0.623741	1.60912	1.97046	1.76886	1.67805	1.82654	1.61624
c107458.graph_c0	2.51377	2.06381	1.26293	17.5195	8.4276	3.01942	1.94444	1.0125	1.7078	0.140945	0.0938553	0.418321
c107470.graph_c0	151.896	255.118	202.4	50.4893	78.188	58.4565	69.4469	89.4487	90.4563	41.602	48.2871	42.5107
c107477.graph_c0	13.1426	8.70326	6.09906	10.0956	6.19865	4.79522	6.23689	7.82489	6.85899	0.682241	0.413004	0.776585
c107530.graph_c0	22.6069	20.2019	16.2914	7.98221	24.8474	9.06928	22.1161	18.0591	14.4096	24.5364	41.355	37.6174
c107553.graph_c0	3.56109	5.898	2.74186	1.5977	1.12523	1.08275	1.11731	1.37971	0.997357	0.422534	0.447627	0.213762
c107557.graph_c0	2.50852	3.58239	5.04843	1.18173	2.15412	1.739	2.50286	4.18402	5.08187	2.10244	0.89866	1.15946
c107574.graph_c0	3.22271	4.7278	7.75413	2.43297	2.84528	2.41468	1.1917	2.77034	3.59363	0.521433	1.98929	1.00755
c107581.graph_c0	1.47457	0.902191	1.3871	2.50475	2.83287	2.47991	0.824105	0.421785	0.702647	0.260953	0.217211	0.38725
c107590.graph_c0	219.521	222.137	131.777	238.686	221.776	203.291	227.701	189.238	260.937	98.4029	76.5517	78.1449
c107591.graph_c0	4.04287	5.70373	5.91101	1.67868	1.74242	1.44436	1.0782	2.56982	2.09159	0.686841	1.27047	0.530866
c107595.graph_c0	0	0	0.287376	0.340547	0.407575	0.0761966	5.22881	0.467265	1.68319	8.42041	4.48887	9.60877
c107608.graph_c0	65.6982	70.7066	54.7556	36.7183	37.3633	32.8807	52.6677	41.9505	79.4995	31.6867	13.0749	18.6508
c107650.graph_c0	84.3454	140.035	117.677	68.3081	60.6895	131.435	67.815	65.8819	73.7514	18.9951	13.0441	10.7909
c107667.graph_c0	7.38476	12.396	11.0005	7.91444	8.00688	6.16369	3.58909	4.12341	5.09928	3.06132	4.41378	2.63654
c107682.graph_c0	1.11347	1.84979	1.64409	1.24083	1.77887	1.45608	1.25213	0.992132	1.10543	3.01329	1.79289	2.63953
c107692.graph_c0	49.6944	36.5482	15.2716	72.4809	63.798	37.212	43.2953	44.3005	49.6112	10.5388	10.4194	12.4211
c107704.graph_c0	1.43912	1.1809	0.974697	2.52601	2.12403	1.41115	1.253	1.88441	2.17481	0.692724	0.966664	0.510217
c107732.graph_c0	4.89161	3.09848	1.47246	18.359	11.115	6.21479	2.9928	3.58904	5.2136	0.39573	0.494094	0.440444
c107763.graph_c0	0.469739	0.351644	0.868597	2.3831	1.51266	1.97098	1.34856	0.788267	0.409298	1.14385	1.35068	1.431
c107780.graph_c0	10.9162	10.8878	24.7964	0.99367	1.22323	1.2387	4.03137	7.64929	6.48521	1.12397	4.13619	1.26194
c107784.graph_c0	3.32966	4.33762	2.81672	1.21152	0.532647	0.497894	0.436718	0.527382	1.07013	0	0	0
c107812.graph_c0	4.83535	4.58607	4.35667	2.14731	2.14114	1.68022	2.83026	4.07741	3.70277	2.23969	1.37904	1.69314
c107825.graph_c0	31.7734	42.6691	16.9334	2.53668	5.23463	2.93048	21.1126	21.1932	16.1796	2.13648	3.89016	1.98157
c107850.graph_c0	9.6758	9.19049	10.3377	6.46127	8.46846	6.91507	11.5956	11.5145	12.0595	16.2122	14.6701	12.941
c107855.graph_c0	3.28087	2.0893	1.46065	4.05625	3.20154	3.23911	2.50687	2.59087	3.86768	0.262299	0.25472	0
c107876.graph_c0	0.0588805	0	0	5.6009	3.04521	4.18923	4.32294	0.479065	0.384783	17.8723	5.88399	1.11334
c107886.graph_c0	6.26694	7.29472	4.75577	3.1575	5.82108	2.69007	3.02829	2.89711	4.85465	9.71692	17.0293	14.0818
c107887.graph_c0	6.70743	8.39656	15.3275	8.42489	10.7823	7.27091	8.29597	10.3808	7.6584	5.13794	2.1078	2.79116
c107917.graph_c0	8.03153	3.09062	1.76397	18.0078	12.1582	18.551	27.0097	27.546	27.5373	0.45591	0.343346	0.422853
c107933.graph_c0	4.0179	4.37818	5.5821	1.37198	2.56356	2.058	0.640016	1.03729	0.706916	0.28004	0.611884	0.292202
c107935.graph_c0	10.0956	15.9789	11.3021	6.6934	6.82449	3.80696	3.50377	3.95786	3.99287	2.49126	2.02049	1.30343
c107940.graph_c0	3.69642	4.25711	3.55628	5.27848	4.58522	4.85754	2.4768	2.54872	3.13892	2.19971	1.71286	1.31627
c107954.graph_c0	2.57499	4.3581	3.8515	3.26588	3.49596	2.22624	0.695511	0.569311	0.92673	0.481843	0.316638	0.964376
c107978.graph_c1	23.1448	19.3978	3.67072	3.86657	4.52822	4.46793	12.2948	8.3901	14.9441	9.27863	7.85832	6.8907
c107991.graph_c0	38.4837	33.4642	33.3203	34.5868	33.401	34.9958	15.2461	18.4338	17.0016	6.89609	11.5689	6.96406
c107996.graph_c0	2.28642	0.740596	0.553058	3.9485	2.99808	3.06317	1.88311	0.654004	1.94553	1.05202	0.269439	0.900683
c108012.graph_c0	10.8329	13.7168	12.7656	37.0326	24.6461	16.9237	10.0277	9.55649	14.0151	7.86321	6.2066	6.34999
c108017.graph_c0	1.58494	1.24658	3.75691	3.5371	4.94163	3.42034	1.12799	0.786307	1.22101	1.48862	0.911096	1.17764
c108031.graph_c0	14.8379	14.7694	14.6147	7.23316	9.1701	7.37949	8.18033	8.94653	5.46392	4.0813	2.13156	2.07824
c108032.graph_c0	8.21383	10.5786	8.65946	16.2106	16.4958	12.5677	10.4249	8.98246	12.1014	5.44173	3.96337	5.78939
c108033.graph_c0	29.7777	25.7385	25.3999	21.8804	18.3177	16.5648	18.6475	22.0761	32.9655	9.90315	5.5915	9.05663
c108061.graph_c0	51.2774	41.2789	42.3609	89.9751	94.7724	93.493	75.3098	60.7933	74.2351	73.2015	109.545	104.331
c108065.graph_c0	4.10264	6.26677	7.09409	1.40844	1.30639	1.18176	2.35766	9.22342	5.03288	1.51627	4.19345	2.17754
c108073.graph_c0	1.77981	0.227753	0.44646	1.07492	1.25433	1.37543	1.4426	1.63413	7.21552	55.4625	12.7707	27.0838
c108105.graph_c0	1.81898	2.63205	1.28362	0.676053	1.4109	1.14867	2.63408	2.13456	2.74316	1.42627	2.19851	1.61683
c108111.graph_c0	3.12626	5.12793	6.35519	1.71648	1.664	2.41956	4.68148	4.67289	5.88137	0.96567	1.51829	2.33865
c108123.graph_c0	2.40935	2.04699	2.07216	1.28816	1.58024	1.15289	1.85888	2.77173	2.71021	0.76049	0.260653	0.165964
c108136.graph_c0	140.977	134.033	128.215	56.6339	68.8018	58.5872	181.44	161.007	175.249	124.371	189.982	186.505
c108143.graph_c0	15.8654	16.5838	15.054	15.6228	12.5369	12.6627	19.9655	15.434	24.887	7.81265	9.6733	11.2316
c108159.graph_c0	16.2651	22.0002	28.7184	8.67581	13.3501	5.45383	10.7789	14.0169	15.1215	8.26398	3.34383	14.265
c108174.graph_c0	1.76551	2.71108	10.1228	0.296191	0.861409	2.1174	1.66181	1.46306	1.74488	0.0370298	0.184936	0
c108182.graph_c0	98.1062	53.9924	52.672	33.0766	31.0076	31.1262	29.3203	59.9774	72.5002	9.26325	23.0577	12.4969
c108195.graph_c0	18.1546	15.1069	9.09377	24.6703	20.9765	14.1486	4.97627	6.89853	12.6028	9.82901	5.92448	3.30074
c108199.graph_c0	8.27811	10.7472	10.4421	13.5899	14.7851	8.78651	6.18631	5.61271	5.57366	4.94358	4.72979	6.85135
c108200.graph_c0	30.5523	41.0786	23.2747	7.10369	8.81811	7.02162	23.5374	13.1293	18.1224	20.578	12.5309	13.1592
c108205.graph_c0	0.589177	0.696885	1.05453	0.663589	0.497238	0.450271	0.329746	0.372482	0.416244	1.2805	1.14091	1.94038
c108206.graph_c0	3.44837	2.43411	3.63546	1.10852	1.84532	0.913194	2.3035	2.41348	3.39237	0.125988	0.209738	0
c108230.graph_c0	27.2372	12.5302	17.94	4.01055	7.17549	1.98482	3.74321	7.4785	5.55722	5.60886	1.76844	2.36463
c108238.graph_c0	27.3769	16.3084	20.1174	24.6591	18.2705	14.6866	25.9171	18.7754	18.2792	4.63323	4.20269	2.91995
c108279.graph_c0	0.86225	1.01373	1.00422	1.00898	0.473288	0.491565	0.0507255	0.0182694	0.0782609	0	0	0
c108306.graph_c0	16.2941	16.046	33.134	9.16858	9.11871	12.7703	21.2116	37.7063	27.8513	13.8315	37.9101	11.4819
c108317.graph_c0	1.54772	2.24748	1.85198	0.914432	1.18197	1.10485	2.66027	3.96939	3.95777	2.66751	5.0117	3.60512
c108323.graph_c0	8.82005	5.19988	2.7769	3.49579	4.45708	5.33954	19.0749	25.5758	18.927	22.536	23.7821	16.1866
c108327.graph_c0	12.6283	8.49301	7.07732	4.24356	5.43569	3.75304	10.546	13.7446	12.5133	32.8354	10.6223	23.5392
c108371.graph_c0	3.65896	2.0816	1.44074	6.58962	6.62476	9.69091	12.0335	6.41133	15.1726	11.3839	3.94819	18.3847
c108389.graph_c0	5.75918	3.19355	2.52245	9.66192	5.88011	5.88559	2.30891	4.06753	6.38885	0.603966	2.26227	2.40875
c108400.graph_c0	1.4476	2.2626	8.09254	5.57358	4.13689	11.1294	1.16792	2.36611	2.53394	2.04943	0.438659	0.706023
c108419.graph_c0	1.22936	1.41583	1.13864	0.970934	1.38419	0.661317	1.36485	1.41059	1.92263	0.0714035	0.178304	0.264905
c108438.graph_c0	24.482	42.5217	39.5686	17.3121	13.4755	4.70306	1.39147	1.13677	3.4951	23.4403	1.2237	3.06794
c108440.graph_c0	27.351	24.1087	16.8736	13.5657	19.2344	13.8818	30.8072	23.3411	31.3207	56.7634	97.8389	69.3408
c108441.graph_c0	66.8287	51.7166	29.1202	20.5514	22.7976	15.2878	26.6514	26.9886	35.3565	14.7641	16.4389	9.91451
c108452.graph_c0	25.0256	19.6481	21.3171	8.43591	10.7904	6.80755	14.9734	13.2307	10.6766	18.1075	10.9841	14.493
c108453.graph_c0	38.8635	36.9785	29.0492	17.4528	32.7153	17.7247	20.5669	22.2223	22.981	11.5237	16.3536	14.4552
c108468.graph_c0	2.92092	3.01357	2.66915	4.21733	4.33483	5.57844	10.081	6.15793	7.68829	5.54818	2.725	4.66646
c108469.graph_c0	4.68285	4.3513	7.09386	3.71206	5.86781	5.29081	5.91047	5.79087	6.37548	11.2705	8.12713	10.2856
c108478.graph_c0	3.1217	3.65228	1.36371	2.1996	3.43304	3.16385	9.18818	4.93866	4.26354	8.58652	6.39978	11.7117
c108485.graph_c0	6.43287	7.0348	5.22803	5.18617	5.18311	4.09128	2.99975	3.5413	3.5675	1.43712	2.11425	1.85988
c108495.graph_c0	32.5586	34.9193	25.0268	73.4817	76.8469	84.6776	98.796	51.2009	54.4779	29.7311	27.7017	40.2728
c108499.graph_c0	10.7179	15.5757	45.3707	40.5428	48.6813	39.9497	3.17546	4.61521	5.82052	8.75771	3.77151	4.35929
c108536.graph_c0	7.32793	7.14109	4.66619	1.65966	2.33774	1.92813	2.12232	3.08141	3.76043	2.23451	1.92637	1.2583
c108562.graph_c0	27.2848	16.5471	24.0604	33.4166	38.1514	27.0932	21.7162	20.3027	14.1441	12.987	15.108	14.6575
c108574.graph_c0	3.81261	4.39093	1.95763	2.01052	4.16465	2.64719	5.24912	2.83581	5.02025	5.09155	5.20372	7.65144
c108761.graph_c1	6.10451	5.55897	6.26765	4.32991	4.1098	2.71937	2.40529	2.88765	2.73168	0.857543	1.20453	0.397682
c108856.graph_c0	4.01627	2.78715	2.03709	6.90378	4.27088	3.33468	1.55093	1.78049	3.19666	2.09945	1.01939	0.973613
c109064.graph_c0	0.711125	1.88998	2.77573	6.09543	6.61902	6.43665	5.71529	9.29076	8.0432	5.88574	7.37451	8.61944
c109389.graph_c0	9.03938	13.6789	12.2039	5.2372	3.38473	3.9309	8.40953	3.74146	9.50191	7.14277	10.3055	16.783
c109389.graph_c1	13.9035	32.2463	21.7112	8.93886	9.31582	6.48718	19.7208	11.2731	18.0741	18.1418	16.9733	26.3164
c109616.graph_c0	3.15849	1.92578	1.43812	0.953795	1.08781	1.8077	2.97298	3.9681	7.75711	13.8182	14.7715	21.5339
c109620.graph_c0	4.32252	5.61641	6.00532	3.6649	3.83947	2.62854	2.39946	2.1417	2.53504	1.56913	0.835906	1.33892
c109900.graph_c0	0.68747	0.698601	0.695597	3.18728	2.40716	2.39765	1.5987	1.15158	1.32135	3.98473	1.86808	3.56837
c109933.graph_c0	6.66121	4.34498	7.52877	12.897	9.14622	12.1252	13.5665	6.1751	7.06253	18.2269	14.3102	14.6141
c109999.graph_c0	0.625851	0.56633	0.653605	1.49845	1.9194	1.10097	2.35637	1.77313	2.62924	0.253156	0.252865	0.32872
c110004.graph_c0	1.72158	3.46976	2.59113	0.701838	1.51196	2.74811	1.57996	0.525269	0.562525	1.02368	0.243452	0.406908
c110007.graph_c0	9.39252	10.4458	3.39762	3.10414	4.091	2.5739	5.69154	7.25658	7.50784	3.33291	4.37037	6.77535
c110020.graph_c0	10.968	7.1221	5.58621	21.1762	17.9139	15.2905	10.5068	10.9174	21.562	7.97318	4.29001	12.4204
c110042.graph_c0	4.50706	1.37226	1.7822	6.14811	4.8025	5.19798	4.72997	2.73974	4.8525	3.57914	0.341874	1.0884
c110066.graph_c0	1.9001	3.79307	1.74312	1.83612	1.11249	1.57912	1.31157	0.815923	2.02353	0.430409	0.199034	0.221778
c110067.graph_c0	1.22348	1.61599	1.19206	0.914617	0.726356	1.02235	1.83615	1.2008	1.96624	0.852743	1.43574	1.56385
c110071.graph_c0	29.4214	22.1907	29.4239	33.5286	36.053	27.2042	10.6544	15.5864	14.7064	18.7019	13.9484	11.3338
c110072.graph_c0	2.86222	0.403638	16.9804	4.02177	5.07302	3.41	14.2953	7.72294	15.7144	3.90332	6.38792	5.52249
c110078.graph_c0	462.931	310.01	130.719	421.438	577.94	223.436	280.896	189.752	340.663	95.6965	30.621	42.5652
c110119.graph_c0	4.06864	2.83987	1.20175	0.26062	0.88228	0.599793	2.28233	2.13165	2.6857	1.11712	0.774887	0.388545
c110123.graph_c0	2.92092	2.17257	3.45419	2.92181	2.49401	0.999124	2.46298	3.46577	4.30809	0.827057	0.745791	1.98165
c110129.graph_c0	1.89824	2.24082	2.40805	1.63369	1.1114	0.822455	0.580693	0.72396	1.75737	0.107497	0.134217	0.39881
c110189.graph_c0	22.6508	22.161	11.4111	9.69562	16.2018	11.1329	19.699	17.8179	20.0797	21.088	24.1528	34.8442
c110203.graph_c0	33.0884	25.3442	31.5894	11.5218	13.2346	7.46119	10.9778	15.6183	23.2786	2.09195	6.8159	3.43705
c110224.graph_c0	0.00938764	0	0.048443	0.0850459	0.0549639	0.0342519	0.9985	0.945201	0.807749	0.744269	0.973518	1.06504
c110239.graph_c0	3.85514	5.31048	8.1265	9.14215	8.07708	9.96336	3.9489	3.80547	3.3344	4.02386	3.74131	2.02486
c110304.graph_c0	1.74971	1.3602	2.37011	1.72382	1.42995	2.09475	1.27638	1.57931	1.71515	0.297257	0.391763	0.39058
c110307.graph_c0	3.69238	4.51018	5.00402	3.07474	3.67589	3.23193	5.51167	4.55182	4.42782	7.85704	6.39937	7.32653
c110309.graph_c0	0.727658	0.76516	1.06118	0.372597	0.370468	0.490587	0.565804	0.707872	1.17158	1.28996	1.4913	1.79465
c110315.graph_c0	172.974	158.534	200.812	234.852	215.602	168.623	117.533	134.796	156.966	87.8366	99.2435	65.7478
c110340.graph_c0	2.74343	3.55451	2.6416	9.33364	8.11858	9.27531	6.84871	7.77904	4.67694	5.0492	5.93176	5.059
c110343.graph_c0	4.42793	10.2736	5.3371	0.527048	1.48234	0.324296	2.73802	3.18849	2.67539	0.622307	0.487523	0.645089
c110351.graph_c0	2.3265	1.39328	1.52069	13.0956	14.2269	6.7342	8.32145	3.65959	3.10829	2.07285	1.60842	1.95514
c110369.graph_c0	9.04948	6.19695	5.39902	4.94848	5.80756	6.69285	12.8537	13.6395	11.2771	16.3898	18.7536	15.0302
c110370.graph_c0	11.8559	9.76489	6.4888	9.3737	6.66109	8.74986	14.406	7.27123	10.0957	20.4675	15.3432	18.1909
c110396.graph_c0	0.476661	0.324387	0.186342	0.392567	0.295995	0.296446	1.28482	0.94752	0.943931	0.588944	0.837463	0.796601
c110402.graph_c0	15.223	17.9111	2.72466	2.46002	2.12786	1.6888	7.16445	7.95032	12.4128	9.78572	7.60237	14.7812
c110406.graph_c0	2.2919	1.90394	2.13272	2.99534	1.68653	3.22153	1.06096	0.496755	1.88242	0.212771	0.212526	0.434155
c110440.graph_c0	0.492119	0.755687	0.820039	0.352946	0.300137	0.233796	0.183356	0.166833	0.256832	0.0696715	0.135317	0.0323099
c110442.graph_c0	7.94141	8.25202	7.75436	15.2272	15.6736	13.2893	7.41878	7.28718	9.72254	5.4778	3.65893	7.11913
c110463.graph_c0	4.58371	5.35334	3.52579	4.24027	4.69337	4.53438	8.11247	6.43454	6.43388	10.4196	5.29508	10.8509
c110469.graph_c0	1.25505	0.587204	0.674629	0.568498	0.344448	0.321975	3.24868	3.86915	2.99022	8.48439	7.09917	5.1912
c110472.graph_c0	18.7908	15.791	16.2267	15.6393	13.9014	8.91844	21.7495	20.5868	29.0771	5.96947	4.68079	9.1876
c110479.graph_c0	2.84486	1.96583	1.46803	1.39475	1.37171	1.3738	1.0081	0.919048	1.09359	0.606509	0.34708	0.738323
c110483.graph_c0	0.508002	0.376109	0	0	0	0	1.26372	1.25473	0.355691	18.8636	3.96817	8.38582
c110487.graph_c0	19.1958	21.3797	13.3841	28.1963	31.335	20.3197	33.6458	28.8421	28.8659	55.9184	52.7635	86.7994
c110499.graph_c0	10.5664	13.2418	14.0043	6.02278	6.45605	6.38638	7.70874	6.23873	7.6257	4.47415	3.54251	5.02692
c110548.graph_c0	12.7967	18.4448	9.01394	4.08954	3.98367	4.61889	11.7495	8.58324	10.6457	6.13528	4.58877	6.63883
c110551.graph_c0	15.8483	16.2031	64.6378	36.5654	33.0201	80.8159	14.1732	10.9912	11.0889	5.89618	0.341685	1.21141
c110553.graph_c0	5.17206	6.10306	5.10452	2.18915	3.14404	3.20959	2.67357	2.06956	4.248	1.96863	0.799335	1.42508
c110558.graph_c0	1.95944	1.88054	1.46676	1.6765	2.33696	1.29083	2.08344	1.14401	2.13414	0.863042	0	0.304939
c110566.graph_c0	8.79523	8.16088	9.40182	3.87105	5.52481	2.59841	1.47474	3.80253	2.9863	0.685606	0.805668	0.935138
c110571.graph_c0	9.47087	10.962	18.4494	15.3153	18.5299	17.2346	9.62778	10.1619	10.9342	7.0796	7.4554	8.1581
c110577.graph_c0	6.28735	8.74334	6.97805	4.84508	5.16793	4.35481	2.99587	3.10434	2.81306	2.45247	1.47569	1.26065
c110580.graph_c0	2.96405	2.92598	7.20547	9.61752	9.76916	9.76631	2.22058	3.62973	3.52481	2.43216	2.2811	1.49329
c110586.graph_c0	5.76343	10.3088	11.5752	7.35065	6.37814	7.66543	3.87928	4.81369	4.8395	3.09972	3.09616	3.17937
c110594.graph_c0	53.1581	58.1316	50.504	68.456	79.4574	58.0047	36.3345	41.28	44.2079	29.3156	25.0104	24.3718
c110610.graph_c0	35.9736	36.2374	27.9463	20.5129	53.4209	18.5079	11.9943	6.52968	7.95366	14.1548	0.877882	1.13265
c110649.graph_c0	1.81688	2.09248	2.63039	0.46636	0.561435	0.165728	1.65317	2.24818	2.93534	0.274373	0.570953	0.890676
c110662.graph_c0	3.03531	4.16019	2.54579	3.27248	2.864	4.02715	11.2156	6.19949	2.92344	10.6543	5.43926	10.6459
c110666.graph_c0	0.994256	0.667957	0.320666	0.638018	0.727661	0.642397	1.20882	1.13758	2.3463	3.6598	13.5913	6.65831
c110685.graph_c0	0.910282	0.692312	0.886288	0.435667	0.452516	0.454324	0.210163	0.57643	0.318011	2.17868	0.874357	2.18309
c110716.graph_c0	4.84503	0.92999	0.501578	8.25021	3.76479	3.84652	6.50288	4.28877	5.13044	0	0.0845857	0.0471257
c110719.graph_c1	2.22686	2.74525	1.75336	1.47752	1.37726	1.05853	2.50938	3.03033	3.21111	6.57176	4.4057	7.18251
c110801.graph_c0	3.16486	5.29215	22.3775	28.837	24.2019	28.23	1.37492	4.76623	5.63461	1.58546	1.63528	2.30165
c110807.graph_c0	4.28162	5.98945	6.41277	2.53545	3.66857	2.13373	2.08388	2.4003	2.70704	1.15911	1.24048	1.07507
c110825.graph_c0	4.88778	1.8381	1.11527	1.53625	2.5308	4.54939	8.35638	5.52897	6.79028	10.9588	8.65162	16.5037
c110832.graph_c0	4.90497	5.34903	3.99452	1.53362	1.99079	1.34618	4.45345	5.60653	4.5386	5.60451	5.48349	8.43558
c110852.graph_c1	108.773	99.913	95.6595	27.8122	23.3961	24.5844	27.7296	71.2462	56.2792	1.34214	3.01374	1.12903
c110864.graph_c0	6.08255	7.78836	9.22786	2.08779	1.43779	4.99684	5.5475	4.22654	4.11484	3.42314	4.02469	4.68303
c110866.graph_c0	1.10828	2.86409	2.23182	2.7672	3.772	5.76965	11.2461	6.21308	8.00806	7.62325	8.86828	15.788
c110878.graph_c0	12.9618	10.9995	13.9976	22.2932	22.8718	17.1125	8.11841	10.209	12.313	5.02229	9.41745	7.67824
c110932.graph_c0	1.72126	1.32156	1.06915	3.4219	2.23952	2.61675	2.20522	2.57722	2.18719	0.162458	0.495828	0.301356
c110961.graph_c0	47.1006	42.9147	36.7824	11.822	13.7786	9.53183	17.0812	22.3442	14.9348	4.21457	7.68899	4.01607
c110961.graph_c1	14.8144	13.8013	12.3353	1.79515	5.06426	1.97961	4.52967	6.7176	5.24139	0.961837	1.95705	0.892096
c110970.graph_c0	1.15513	1.50386	2.33248	0.773477	0.539094	1.09946	2.12729	0.970483	0.984616	2.73035	3.45636	4.80096
c110981.graph_c0	15.1859	8.74468	3.15632	33.2471	27.4146	23.8945	11.3161	14.2861	27.98	2.57992	2.14747	3.45635
c110993.graph_c0	1.3976	3.86303	3.57597	3.7351	2.59124	2.45404	0.559095	0.92391	1.37	0.91018	0.296457	0.990999
c110997.graph_c0	6.23081	8.44227	7.75451	0.996125	1.97903	0.891523	2.50694	2.28626	2.50164	0.636514	0.345534	0.256679
c111009.graph_c0	1.3758	1.76874	0.660424	2.52176	1.4362	0.817173	1.98767	1.62701	2.61362	0.289904	0.542944	0.705818
c111038.graph_c0	1.8212	0.956729	2.28078	4.05235	2.18248	4.08017	2.79691	1.98219	4.76755	0.796123	0.722916	0.503453
c111043.graph_c0	24.4458	25.9944	22.7285	9.90334	9.8733	7.93833	12.7538	14.7157	17.1081	5.84998	4.96944	5.20283
c111050.graph_c0	0.295281	0.728723	1.74142	1.33753	1.97583	2.53951	4.24849	3.77532	2.15938	6.59314	4.01656	5.22884
c111062.graph_c0	5.43474	8.46519	4.75077	7.99063	9.6938	6.66394	4.69624	4.53056	6.79266	0.302723	0.293976	0.748729
c111065.graph_c0	7.08883	3.28164	1.4943	2.22462	1.55981	1.39465	2.48583	3.01575	4.86971	0.0262379	0.087359	0.194683
c111088.graph_c0	3.90614	4.49863	2.75956	5.51869	6.35281	6.10799	3.50163	3.07407	4.40636	0.316005	0.438392	0.488488
c111104.graph_c0	149.676	83.5993	66.3861	97.7708	90.1204	77.1859	82.314	112.588	163.462	8.12977	19.1573	13.2752
c111112.graph_c0	0.121511	0	0.0348352	0.110081	0.316195	0.25862	0.266874	0.0823869	0.132346	1.69736	1.64195	3.65915
c111135.graph_c0	1.86512	2.25913	1.43815	0.553515	1.6945	1.61328	1.18047	0.915734	1.19083	0.546318	0.212213	0.709388
c111142.graph_c0	20.694	21.705	11.6269	7.67193	10.5776	8.84817	14.493	14.3128	14.6907	29.1928	16.1706	18.0507
c111167.graph_c0	5.90487	9.04996	5.70352	2.34552	3.59023	2.11303	2.77903	3.00271	2.22624	1.95491	2.52647	2.29031
c111243.graph_c0	94.0292	56.9385	51.9109	34.0406	50.2677	31.9374	17.0812	53.6001	33.5841	20.4151	12.4213	24.029
c111245.graph_c0	3.37986	2.71859	1.70719	1.70107	2.87932	2.10423	4.2418	3.81934	3.33062	8.62823	8.90154	12.6802
c111248.graph_c0	11.5382	11.1475	9.70293	3.68755	5.59835	4.70686	6.60685	8.54026	8.37802	4.90057	5.46903	5.48795
c111252.graph_c0	2.33832	1.70084	2.36389	4.01374	3.60281	3.36774	3.86137	3.33773	3.0383	6.27246	5.14369	4.18009
c111256.graph_c0	7.46101	4.73593	7.13688	13.5853	21.7697	5.8847	12.8404	9.39115	14.7774	14.2512	7.01062	3.15573
c111287.graph_c0	7.28082	6.2443	7.59417	2.58224	2.50934	3.30648	3.70364	4.00174	3.67817	4.17575	4.35204	3.54751
c111295.graph_c0	4.50675	4.13468	5.32132	9.34204	9.54093	8.01266	5.24864	3.88431	5.65735	3.1145	2.80847	4.65398
c111306.graph_c0	3.35338	5.11152	4.07163	1.07222	1.63615	1.30449	1.5318	2.20678	2.30959	0.33512	0.278946	0.414428
c111412.graph_c0	26.5188	22.5077	29.9962	50.2276	50.8163	54.412	60.2806	37.1836	43.0957	57.5502	82.7113	82.9402
c111441.graph_c0	1.45594	0.359312	5.1429	1.69584	1.57296	1.47033	6.65638	2.74994	4.58738	1.53121	2.69615	3.22273
c111442.graph_c0	4.02818	7.87099	7.78524	4.51033	4.57119	5.11928	4.06851	4.92533	3.59861	2.76814	2.36814	2.56743
c111491.graph_c0	11.4543	6.8233	10.9383	9.30335	6.55222	12.7178	4.01519	7.11009	8.08761	0.715756	1.60115	0.705349
c111509.graph_c0	15.5082	15.3568	17.7318	14.7388	19.4116	10.3119	25.102	23.8795	28.6121	11.0394	19.1977	28.2809
c111516.graph_c0	6.45013	5.33175	2.01318	7.35136	7.05555	7.30693	4.06385	2.38063	4.87234	1.2372	0.637506	0.655712
c111520.graph_c0	2.16126	1.21263	1.23919	0.652654	0.486693	1.01098	2.66027	3.21255	2.17289	6.15098	5.85134	5.64677
c111522.graph_c0	0.312103	0.571843	0.353831	0.526933	0.802921	0.698774	0.587544	0.692546	0.463542	0.787311	0.922824	1.28162
c111542.graph_c0	10.3124	11.0986	9.02405	7.58808	8.52499	10.0637	9.6219	12.3199	8.33804	16.474	16.5145	20.8142
c111544.graph_c0	0.172841	0.232234	0	0.156582	0	0.341591	0.406723	0.32227	0.53338	2.12072	2.93301	1.392
c111549.graph_c0	1.51987	2.44398	1.5538	1.84453	1.37119	1.04631	3.2661	2.88735	2.93598	3.50777	2.97385	3.28355
c111596.graph_c0	0.310491	0.137534	0.164331	0	0.419516	0.305001	3.77683	0.607265	0.416216	1.75831	2.09403	1.45519
c111631.graph_c0	1.50941	0.413895	4.6363	1.95346	2.70033	1.47515	5.00647	2.85091	4.61883	0.325628	1.35523	1.54784
c111632.graph_c0	0.604269	0.309301	1.38587	3.07168	2.52243	2.38847	1.04276	0.546274	0.621584	0.342197	0.538024	0.705299
c111643.graph_c0	1.50575	1.73415	1.96565	2.31411	2.78125	2.64884	1.13891	1.53139	2.16715	1.27905	0.405582	0.706138
c111660.graph_c0	3.7968	2.72263	6.09958	3.69924	5.52253	9.73633	7.48475	5.31859	6.47608	8.76275	13.4397	13.8466
c111671.graph_c0	5.27739	6.49315	7.04785	0.831473	1.50335	0.837181	2.1289	3.10034	3.96287	6.12566	5.8405	5.02727
c111719.graph_c0	10.5557	26.6354	8.51104	5.51189	3.79115	2.37368	4.96788	10.2882	8.18356	1.66047	1.86588	1.50157
c111724.graph_c0	38.0427	36.6828	14.4988	18.4823	17.2512	8.23292	21.3797	18.1693	29.4105	6.88547	9.10679	6.07279
c111745.graph_c0	1.5416	2.90215	1.52983	0.617721	0.520727	0.162251	0.0837148	0.482415	0.548921	0.335771	0.614873	0.435995
c111755.graph_c0	0.993178	1.84283	0.735545	1.4496	1.15761	0.729777	4.46648	2.69357	2.16346	6.40551	3.82328	4.6659
c111797.graph_c0	0.0449356	0.0690021	0.0515291	0.0407087	0.0146163	0.0683136	0.535754	0.0761678	0.0163141	1.13663	1.11555	1.52625
c111799.graph_c0	9.72881	14.0451	9.72251	1.89308	3.00853	0.812424	4.41748	5.29563	3.32066	2.32792	2.03459	1.76329
c111818.graph_c0	335.237	344.539	393.278	462.849	655.113	472.523	734.171	948.982	643.913	484.159	372.225	429.845
c111825.graph_c0	30.0103	21.0709	14.1221	26.0546	26.2663	23.382	24.8407	32.4624	29.4605	38.8719	46.2539	41.6878
c111826.graph_c0	0.817768	2.01817	2.41138	1.53461	1.36799	1.81154	0.962173	1.12873	0.858872	0.463101	0.743413	0.398842
c111862.graph_c0	1.20838	0.904586	1.87068	2.68204	2.71207	2.75557	1.99046	1.65909	1.31612	3.96896	6.60733	5.52177
c111873.graph_c0	1.99461	2.24979	2.59972	6.83673	5.87927	4.40779	1.2968	1.19205	1.38858	1.25764	1.74471	1.72807
c111875.graph_c0	12.1147	12.794	1.61204	2.56777	1.60598	1.4178	3.52854	2.65018	3.13691	1.398	1.68084	0.720352
c111895.graph_c0	5.23954	7.40103	1.75243	0.689688	1.59503	1.04163	1.96008	2.36833	1.48765	0.177521	0.316638	0
c111903.graph_c0	10.4231	7.35348	5.16488	19.6669	25.9664	13.6	8.21904	8.77527	20.7125	2.85355	0.390448	0.833875
c111905.graph_c0	5.80879	5.07023	11.5693	15.4271	10.8593	7.89199	3.3669	4.63288	6.29342	4.12054	4.17921	4.84947
c111932.graph_c0	38.7374	49.6649	55.7973	15.2018	22.8945	21.3309	56.7217	46.0626	66.9951	33.2737	37.5533	48.3008
c111963.graph_c0	12.5154	7.07343	4.8836	16.2723	16.5099	10.2004	14.6709	10.3124	11.2332	6.62808	4.58844	7.60828
c112000.graph_c0	97.4514	87.7265	144.032	159.472	161.899	140.259	137.476	194.883	201.765	29.7075	35.0418	26.2893
c112006.graph_c0	5.85776	8.14416	7.76118	11.2589	10.3508	8.03883	4.1477	3.2471	4.54076	5.70804	6.39302	7.76107
c112008.graph_c0	19.2682	16.7108	13.5402	11.0163	21.0953	13.5568	28.6977	24.2564	17.0193	29.6741	45.4125	42.5796
c112032.graph_c0	2.10713	1.83355	3.94665	3.18154	3.79252	4.31389	4.71603	2.00014	3.72302	6.31105	8.65227	10.2312
c112046.graph_c0	5.25545	3.97744	3.90007	3.26475	3.34077	2.54755	5.59693	4.94788	6.80343	5.88428	6.7665	6.05702
c112049.graph_c0	206.447	223.522	181.35	85.3107	180.127	65.8462	72.3367	108.305	126.098	103.072	60.5977	38.5717
c112071.graph_c0	1.99828	1.82193	2.00505	1.73488	3.24993	2.62018	4.58472	1.94762	2.17645	5.7524	8.20266	3.93588
c112073.graph_c0	0.402955	0.249888	0.773098	1.68485	2.48026	2.20534	1.02116	0.472865	0.810247	3.93194	4.1495	4.29806
c112075.graph_c0	14.7709	15.4697	17.7145	17.0748	13.4786	8.36706	9.60778	9.53018	9.75879	2.73943	4.48876	2.23718
c112112.graph_c0	2.39798	5.07799	5.25574	4.48498	3.69871	3.10459	3.27649	2.91084	3.70706	0.700889	1.96898	1.30014
c112146.graph_c0	6.05964	3.3271	0.969597	14.0432	10.0385	11.4403	4.37729	3.86967	6.29296	0.0798038	0.332134	0.444104
c112153.graph_c0	10.5618	9.46755	7.07013	5.3742	3.65879	3.46824	5.21928	7.60867	8.22503	4.48586	7.05295	5.455
c112154.graph_c0	3.48515	2.39629	1.61054	1.20166	1.09133	0.901505	0.73443	1.40193	1.30307	0.117829	0.245195	0.0273213
c112158.graph_c0	18.7351	25.5989	20.9024	17.6141	22.8412	15.2814	19.0118	17.9503	26.2138	11.0106	5.91715	6.69246
c112172.graph_c0	4.03752	8.07929	8.89819	3.20051	2.31469	1.38106	1.80518	2.7204	2.63851	0.514449	1.95076	2.38574
c112185.graph_c0	2.00562	0.843276	0.164279	0.461451	0.652376	0.203271	1.61814	1.19796	1.52565	2.88452	3.42143	8.15988
c112204.graph_c0	6.21629	13.1575	12.2243	41.4604	53.4134	21.5774	15.8456	26.8264	27.8142	5.93689	11.7208	4.80047
c112208.graph_c0	16.2614	20.7468	19.4387	9.39318	5.78679	8.87931	12.568	12.4416	14.7052	10.8562	4.85227	6.73884
c112221.graph_c0	205.642	109.064	88.6346	86.3987	69.3265	56.9996	71.2877	85.7264	127.705	37.9103	21.1486	19.2995
c112237.graph_c0	38.6772	41.6346	21.914	44.3512	40.2922	28.5256	34.8477	28.0843	30.5033	17.6604	13.0166	18.4388
c112244.graph_c0	0.272592	0.608258	0.395621	0.324122	0.332501	0.419589	0.817854	0.554466	0.408233	0.868321	1.71858	1.7181
c112256.graph_c0	219.37	308.077	317.876	243.478	217.909	234.753	169.175	214.185	232.51	68.6558	126.093	97.3652
c112308.graph_c0	0.0994904	0.343745	0.2567	0.15022	0.19417	0.151251	1.93537	0.269825	0.325084	3.19267	2.46991	4.11081
c112323.graph_c0	5.74156	4.95325	4.79225	19.3088	17.6352	16.1947	4.30752	7.69239	7.52265	7.34273	5.19312	4.62924
c112331.graph_c0	10.4558	16.8113	19.2601	15.9569	20.1564	15.0404	12.5367	22.3856	19.936	6.16719	8.9413	6.82105
c112340.graph_c0	9.3713	5.9894	4.60559	4.10495	1.35663	11.9297	3.53805	3.03731	3.08449	11.6636	10.3881	14.2256
c112349.graph_c0	4.16016	6.1601	8.61261	4.84564	7.77117	8.64649	5.53808	6.2256	6.1817	2.08664	2.24113	4.05798
c112390.graph_c0	11.1438	13.7086	40.7376	15.8615	11.6806	20.676	4.70861	6.58661	7.07811	0.480574	0.315804	0.164216
c112398.graph_c0	0.648226	1.94753	0.605985	1.60855	1.2651	2.08234	2.5202	2.00645	1.22787	4.9158	4.30435	7.31275
c112401.graph_c0	0.865393	1.67296	1.75438	1.70798	2.20165	1.3814	0.669108	0.660096	1.61581	0.28004	0.145687	0.519471
c112417.graph_c0	8.63623	7.07113	10.0098	16.045	15.5709	16.8321	10.8281	12.0427	20.5762	7.75631	3.3394	6.8041
c112419.graph_c0	122.629	82.8419	54.5595	30.8968	35.7154	20.5662	33.8738	64.7405	57.173	16.0161	7.59437	3.44926
c112446.graph_c0	3.82532	3.49719	2.67945	5.57336	5.96482	3.74108	5.08545	8.3023	4.76773	1.20596	1.18971	2.23705
c112452.graph_c0	75.2032	48.1573	22.6465	12.7384	14.235	31.2721	30.8823	31.8682	24.5496	60.7796	40.2646	55.8747
c112475.graph_c0	2.51667	7.59108	5.51423	2.19851	2.86512	2.13162	4.42752	2.13294	3.06739	0.984059	0.451921	1.0386
c112493.graph_c0	13.3356	16.7236	10.7896	9.35171	18.7485	10.9927	26.8248	16.1747	10.9204	45.5353	37.0177	40.4177
c112501.graph_c0	8.37729	6.03571	7.85366	9.9272	6.93496	6.48249	3.43812	2.90727	3.28645	1.57385	1.31004	1.70998
c112517.graph_c0	287.812	243.014	310.449	513.784	393.456	248.735	85.4761	133.799	163.654	0.210933	1.72064	0.195638
c112522.graph_c0	4.67262	3.99149	2.79445	2.6632	2.20433	2.54035	1.19421	1.60504	2.02222	0.245333	0.379246	1.07271
c112523.graph_c0	0.143062	0	0	0.207367	0.670092	0.44368	4.68614	2.88085	1.90097	1.91197	1.42963	2.55481
c112529.graph_c0	1.16788	1.80234	2.20975	0.867577	1.41315	0.980061	2.17658	2.54181	2.3405	1.42855	3.45718	1.93839
c112563.graph_c0	8.69291	14.1542	19.409	12.3365	10.2795	8.90577	3.66795	8.62316	9.14151	1.55201	1.13037	0.449836
c112567.graph_c0	1.50758	1.7732	1.46211	1.80165	3.03615	2.75029	1.57	0.978669	1.85162	0.799245	0.272157	1.11194
c112574.graph_c0	32.9382	25.9076	40.3784	17.8172	27.9383	18.3761	50.0072	41.2875	64.5941	10.8418	17.1875	23.8594
c112592.graph_c0	9.26982	5.72228	2.31734	12.2944	13.8459	8.70352	18.5676	16.8692	21.3235	2.09979	3.02955	2.57075
c112605.graph_c0	1.30213	2.40419	1.13767	1.02985	1.33115	1.79104	0.642008	0.924909	0.900464	0.678871	0.487134	0.390815
c112621.graph_c0	3.7746	5.30691	4.42683	2.84221	3.1093	3.97959	5.39857	4.53685	6.9943	6.49593	8.54961	9.16612
c112629.graph_c0	2.67021	4.98188	3.05436	0.77409	1.09437	0.340989	1.73423	1.90097	1.33781	0.120971	0.427945	0.448797
c112677.graph_c0	0.434439	0.500336	0.373638	0.669074	0.784278	2.57579	0.981415	0.817396	0.875373	1.86977	2.6417	1.75701
c112702.graph_c1	2.99682	2.35704	2.23166	2.97979	3.20966	2.90023	0.860001	1.48675	1.83104	0.206962	0.206724	0.422303
c112712.graph_c0	0.0911905	0.350076	0.418284	0.413063	0.860194	0.415899	1.43058	1.05109	0.794571	2.65091	4.09788	2.23518
c112743.graph_c0	0.451533	0.173341	0	0.181804	0.0489573	1.55594	0.566685	0.357172	0.218575	2.95479	2.88517	3.26757
c112744.graph_c0	30.1406	21.2492	10.1025	1.99048	2.94118	2.2097	19.8062	14.1237	21.3842	10.1135	9.98504	10.5342
c112752.graph_c0	44.9259	57.6894	68.8931	43.6996	58.1599	57.2647	128.532	80.2015	99.0462	80.7347	149.886	101.01
c112753.graph_c0	38.0561	35.164	61.4822	16.7608	34.1079	13.7784	75.6924	32.9282	34.1797	3.01715	2.06984	1.62983
c112757.graph_c0	0.886171	2.23018	2.08886	0.208137	0.736633	0.508944	2.28612	1.80252	0.786446	3.0482	3.6821	5.61988
c112762.graph_c0	1.10391	1.03083	1.64223	0.675721	0.90253	0.62593	2.02197	0.637209	0.942369	4.42667	2.72833	2.72669
c112763.graph_c0	12.4121	10.4486	2.87219	6.10128	5.37705	3.24928	11.1592	9.11376	9.51769	10.9059	10.0223	13.0386
c112780.graph_c0	1.02428	0.983043	0.220234	0.19332	0.291526	0.369829	1.1449	1.02002	0.836709	0.96675	1.22717	0.963902
c112791.graph_c0	3.29623	2.41883	2.55895	2.58977	3.61503	3.91133	4.14599	7.29804	6.98963	1.05722	2.53	1.40956
c112793.graph_c0	0	0	0	0	0	0	1.21561	1.09454	1.17217	1.31643	1.29868	1.98974
c112798.graph_c0	0	0.116758	0.152586	0.0459221	0.0247323	0.0231187	0.238565	0.180437	0.303655	1.29176	1.00355	1.89033
c112810.graph_c0	38.2057	32.8634	80.009	241.789	221.299	382.07	128.046	75.1497	69.8358	219.173	156.175	196.449
c112823.graph_c0	0.688533	0.453127	0.338384	0	0	0	1.66653	2.4509	1.49985	14.4826	11.2204	19.1154
c112833.graph_c0	3.0034	1.79866	2.37642	14.1486	8.96818	10.246	7.0675	5.62035	6.41153	0.612295	2.37841	2.2716
c112840.graph_c0	3.87883	2.56706	3.10106	0.633504	0.788994	0.468423	3.21906	3.63373	3.21313	4.72728	5.53148	7.4376
c112842.graph_c0	148.419	101.248	142.46	120.845	103.374	34.699	77.5808	83.0127	111.792	0.791585	3.05916	0.734189
c112846.graph_c0	1.71063	1.11354	0.191899	0.157218	0.435462	0.52012	2.96363	3.47952	3.80732	2.92023	4.95494	2.94288
c112848.graph_c0	2.6957	3.38322	0.980877	0.407022	0.640768	0.725059	2.17954	3.19854	3.8771	1.48743	2.15038	1.92415
c112853.graph_c0	26.2794	31.9118	30.9235	31.7432	37.0889	23.1684	13.6962	18.7871	20.9579	8.21933	13.303	12.7826
c112872.graph_c0	6.0269	10.1657	10.5709	8.42642	11.3919	12.5533	4.55621	5.06772	3.66979	5.69733	14.1822	8.57442
c112878.graph_c0	2.00446	2.22194	0.79732	0.522075	1.7115	1.11988	1.50939	1.75829	1.30991	3.00808	4.65338	3.94807
c112884.graph_c0	2.25895	2.8867	2.5017	1.28955	1.08707	1.1855	0.466033	1.7624	1.75259	0.385524	0.350074	0.195038
c112892.graph_c0	1.59939	1.66487	1.29619	0.501556	1.95089	1.01	3.85048	1.31381	1.94299	11.0429	10.1198	11.5992
c112893.graph_c0	0.873537	0.355073	0.265159	0.651714	0.501421	0.890541	1.40263	1.46327	2.85427	4.88863	11.9169	10.0399
c112899.graph_c0	3.47804	1.52452	0.66969	2.56302	2.33017	2.22549	7.06057	7.62886	6.50204	0.146986	0.146817	0.0545312
c112919.graph_c0	1.74563	3.44643	2.69627	0.580933	0.486693	0.422443	2.51496	3.91303	1.97888	1.65431	1.67927	2.91902
c112920.graph_c0	3.32871	3.1103	1.51245	0.938817	0.67416	0.343732	1.98042	2.23563	1.84696	0.67577	0.47368	0.692748
c112924.graph_c0	2.16152	1.1344	0.658889	1.61117	1.81556	0.798636	1.18468	1.41917	1.16222	0.2789	0.4643	0.114968
c112927.graph_c0	39.4457	28.4743	23.4081	37.725	53.0603	41.3952	60.1774	44.5547	47.3916	78.326	65.2806	67.4398
c112939.graph_c0	0.590019	0.966422	0.969785	0.201929	0.371041	0.0358792	0.543024	0.280031	0.442699	0.519753	0.321382	0.798853
c112953.graph_c0	3.15038	1.83652	1.97357	1.90269	2.20128	1.63194	1.02506	1.58223	1.18612	0.0440507	0.293334	0.694564
c112987.graph_c0	2.62231	3.59053	3.1825	1.26701	0.710806	0.398658	1.5084	3.76337	4.56979	1.65001	4.3675	3.12196
c113034.graph_c0	6.6433	5.19612	13.7187	10.0414	8.04267	6.86983	2.77545	2.27623	4.17887	0.603544	0.234442	0.597101
c113061.graph_c0	3.19829	3.62586	3.91113	8.78286	9.41163	10.7576	3.66898	2.23626	2.72145	1.69799	1.36625	1.1549
c113071.graph_c0	2.06613	2.24734	4.42269	8.58939	6.72058	11.245	2.83074	2.45153	2.87545	2.67811	2.55383	3.23151
c113100.graph_c0	74.4489	74.0674	103.473	95.4765	133.998	87.8901	52.1731	32.2017	18.3593	22.9613	17.9313	25.3244
c113103.graph_c0	1.55697	1.20886	0.947883	0.41206	0.136569	0.287231	0.559864	0.81843	0.609725	0.614226	0.214402	0.110262
c113111.graph_c0	1.09473	1.55744	2.27073	3.792	4.90143	4.34668	1.09105	1.37534	1.61317	1.38576	4.49246	1.69116
c113113.graph_c0	1.19161	0.950098	1.1431	3.9029	2.59394	2.63373	1.33732	1.02546	1.59737	0.570992	0.432073	0.962893
c113118.graph_c0	200.67	185.103	170.236	135.26	156.488	112.047	125.065	146.199	150.862	78.718	72.4467	77.4323
c113136.graph_c0	865.008	808.854	707.233	302.033	378.668	220.895	858.887	892.105	876.057	551.694	479.643	639.181
c113138.graph_c0	12.7182	17.9402	29.6775	24.83	23.282	30.8459	18.096	10.8291	10.6307	12.5063	7.34273	10.046
c113141.graph_c0	2.00735	0.655594	1.21107	0.488559	0.409304	0.273285	2.59447	1.3407	2.18633	1.35732	2.73977	2.23456
c113144.graph_c0	1.47886	2.21413	2.11982	1.38441	1.82793	1.43888	6.35681	3.96064	5.7449	5.75067	10.5029	10.0978
c113204.graph_c0	21.3938	11.901	5.54726	0.555518	0.354591	0.890786	10.3893	8.91573	8.13816	15.7164	3.83252	7.72979
c113210.graph_c0	3.48861	2.84755	0.728247	0.828468	1.22289	0.679682	1.97661	2.1357	1.99206	0.421972	0.862132	0.426955
c113229.graph_c1	17.3807	23.3582	18.4235	3.26179	4.72667	3.37869	7.50944	8.93051	9.33823	5.2807	6.15374	4.3264
c113235.graph_c0	3.19063	1.48004	2.24863	1.88685	1.8162	1.81896	0.709096	0.405619	1.3997	0.250951	0.459548	0.372408
c113241.graph_c0	8.17475	7.66574	6.28037	10.4501	11.9814	13.3512	16.7578	13.4075	9.81863	13.6868	14.3168	15.0703
c113267.graph_c0	1.4984	0.945016	0.552298	1.19585	1.94956	1.72473	5.13786	2.431	3.264	9.61679	6.25584	9.36922
c113274.graph_c0	90.9363	87.7413	93.6896	62.3932	83.7539	58.5022	40.1841	52.445	46.1199	12.7479	5.4925	3.85439
c113291.graph_c0	3.38531	5.83032	3.68616	6.72459	6.72813	9.887	5.26207	4.35896	5.0064	8.16084	10.5114	14.6162
c113330.graph_c0	3.87767	5.03242	4.08163	4.11588	3.47329	4.90961	6.53718	5.23865	5.45262	8.81646	7.12035	8.23799
c113336.graph_c0	3.38553	2.55336	2.75711	0.569985	0.467775	0.929168	2.98928	1.95011	1.63159	0.169665	0.367186	0.283254
c113338.graph_c0	10.3373	6.03942	6.14306	2.10233	2.35273	4.23352	5.07784	5.885	6.03981	4.74464	1.81839	1.32968
c113371.graph_c0	4.66183	4.53494	4.16511	7.21653	7.6849	7.47249	1.49108	2.6698	4.68312	1.28155	0.853382	1.04599
c113378.graph_c0	4.72461	2.95054	8.15541	7.41497	4.96751	4.67376	2.38015	3.92526	6.92156	0.301469	0.941009	0.978636
c113384.graph_c0	2.84644	2.47864	1.07476	1.98118	1.82916	3.103	1.20893	0.811985	1.62573	0.471785	0.719954	1.02101
c113385.graph_c0	210.52	54.2517	47.8136	40.1282	52.1533	81.9687	45.4132	42.2976	43.9688	126.652	112.649	156.839
c113431.graph_c0	27.3685	21.8162	18.2961	25.7685	39.7102	17.0426	14.0617	13.6742	16.9437	8.30209	3.88713	5.10552
c113433.graph_c0	62.0125	30.775	11.4231	7.92638	8.09774	12.2797	72.7824	77.1498	84.5376	27.5066	17.1347	32.9976
c113436.graph_c1	12.8616	10.6276	13.1999	23.4335	20.0157	41.5628	83.3034	16.4845	44.9415	52.0948	50.7998	101.005
c113453.graph_c0	5.5557	4.70471	3.60705	10.5103	4.88986	6.30972	4.51164	2.82515	3.08485	1.04873	1.54047	1.43042
c113470.graph_c0	10.1907	9.31468	8.41673	9.37867	9.0367	8.00446	7.8793	8.88364	10.1304	4.16794	4.04115	3.14356
c113475.graph_c0	6.74989	5.78291	6.05302	0.969444	1.24504	0.638219	5.11375	6.82296	15.869	1.11877	5.97542	2.98323
c113503.graph_c0	1.16176	1.83092	4.28591	4.15451	2.864	8.64493	0.690647	1.46138	2.1644	0.0346264	0	0.160579
c113507.graph_c1	36.0613	42.1795	38.4277	19.1871	26.0916	15.4358	19.505	25.3686	24.3323	17.0145	14.66	12.6395
c113514.graph_c0	339.106	527.069	810.689	642.482	609.516	661.036	342.684	305.523	285.859	108.728	95.311	163.965
c113526.graph_c0	1.24968	0.205606	3.56983	1.213	1.13236	1.83198	4.9572	2.99583	4.22915	1.11209	1.34644	2.01602
c113528.graph_c0	63.6325	75.5343	42.8952	63.4831	83.1434	25.7799	35.9528	49.4564	45.7665	22.972	25.1555	20.0402
c113538.graph_c0	15.138	10.9608	3.76301	2.8354	1.90104	4.16577	8.50728	5.06697	6.53946	17.8326	13.5788	20.599
c113542.graph_c0	2.74314	3.01563	2.09114	1.15783	2.1597	1.59229	0.352095	1.04619	1.08645	0.458969	0.528971	0.229218
c113544.graph_c0	0.587772	0.752142	1.10464	1.02552	1.25333	1.25099	0.409815	0.28782	0.189683	0.345182	0.287321	0.297286
c113556.graph_c0	13.6682	16.2356	14.1011	4.46992	8.22394	5.89831	9.23082	8.32187	7.91076	9.09398	11.4989	8.49898
c113564.graph_c0	7.91821	3.95438	0.723191	3.23754	3.21378	4.15461	2.57233	2.7081	3.20546	1.82537	0.660607	0.147219
c113595.graph_c0	60.4114	86.0531	139.884	108.571	92.722	114.671	65.4964	55.9676	53.1444	17.3132	16.0251	30.5742
c113612.graph_c0	4.78465	8.036	9.57316	4.72589	5.64165	4.90987	2.81477	3.21028	2.46087	0.526855	1.44092	1.11692
c113615.graph_c0	1.37613	0.362255	5.81625	1.56726	2.1102	1.47043	5.81037	2.79912	4.8819	1.06875	1.40854	1.89992
c113639.graph_c0	5.42817	6.94351	12.2236	3.62248	4.24562	3.87413	4.77784	3.32922	4.24232	1.87723	2.08993	2.24169
c113640.graph_c0	15.9816	12.0201	5.93077	4.34771	2.90989	4.37755	5.48213	8.90875	9.99736	2.58582	6.28141	4.45403
c113645.graph_c0	3.18952	1.83666	3.29177	1.58922	1.71182	1.3092	4.8035	3.81149	3.38705	9.75357	2.40552	7.6224
c113656.graph_c0	224.209	145.135	193.743	299.289	313.203	407.156	391.768	296.56	344.07	580.559	699.515	788.535
c113659.graph_c0	7.66005	7.66286	10.8678	9.52281	8.6206	5.91611	3.57876	5.45902	5.72442	1.20321	0.474403	0.469879
c113672.graph_c0	6.80034	7.05464	4.88874	2.49248	3.29263	2.50959	2.76071	2.77173	3.19448	0.881913	0.783022	0.327187
c113686.graph_c0	4.16596	4.844	6.71799	4.68132	3.43981	4.05576	2.22457	2.60732	2.53048	1.13422	0.906332	0.715346
c113690.graph_c0	0.436222	0.50239	1.03724	0.511421	0.475754	0.46812	0.193224	0.313165	0.13974	1.24969	1.16117	1.42863
c113704.graph_c0	4.47936	7.39605	12.3535	6.0249	7.43748	5.46172	2.29099	6.55453	2.97455	1.19068	0.883362	0.996308
c113707.graph_c0	613.975	728.687	568.971	123.111	229.047	75.8735	328.06	442.205	388.249	170.589	260.162	221.427
c113708.graph_c0	1.18969	1.47554	1.25931	0.611431	1.55161	0.939094	0.925998	0.86092	0.921984	4.06821	2.08138	2.64367
c113731.graph_c0	12.8331	17.0739	10.3452	2.81105	4.29888	2.09656	6.77888	9.23354	8.88709	2.90695	4.4782	3.78269
c113742.graph_c0	3.21082	5.54678	7.59402	3.21179	2.54571	2.3186	4.53336	4.21793	1.96712	5.75789	4.03598	7.44845
c113758.graph_c0	200.831	258.291	209.357	155.462	144.872	117.071	72.3593	127.217	121.935	5.95013	4.35716	3.73735
c113771.graph_c0	3.78772	4.50828	3.53023	3.46014	3.97451	3.15141	4.0277	3.04631	5.62718	6.10288	6.61879	8.5072
c113778.graph_c0	12.6905	10.6989	17.311	3.23113	4.10092	3.22809	2.08195	5.06142	3.5835	0.720229	2.03309	1.07462
c113796.graph_c0	3.10335	4.72289	3.52694	3.58959	4.02874	3.43732	5.3727	7.77775	8.60103	6.15098	7.706	7.74247
c113803.graph_c0	2.5461	4.90402	4.79484	2.66452	4.02666	4.6849	5.12367	3.25913	1.52999	12.7281	7.32512	8.53108
c113807.graph_c0	302.511	278.63	228.429	189.894	216.907	149.46	156.661	168.832	204.866	134.19	79.4677	84.0282
c113843.graph_c0	3.04313	2.8675	1.86379	2.08854	2.06968	1.13555	0.433999	1.31301	2.15942	0	0.130404	0
c113878.graph_c0	5.19539	3.49323	6.27627	6.01258	7.44347	7.42351	7.66045	4.58137	6.21467	14.0474	15.9112	17.7609
c113881.graph_c0	8.79675	13.6709	9.52541	1.63226	2.5597	1.52262	4.26474	5.90148	5.51201	0.690219	0.474605	0.584506
c113886.graph_c0	0.197636	0.910456	1.27482	1.67109	1.92857	1.53233	0.899135	0.502502	0.179381	1.38036	1.83215	1.9031
c113898.graph_c0	0	0	0	0	0.0179345	0	0.778475	1.55142	0.760669	0.124895	0.0693065	0.115839
c113902.graph_c0	38.6407	28.4639	10.5202	5.65437	4.83572	5.29266	18.038	18.3415	22.0337	19.1824	24.808	19.0106
c113908.graph_c0	0.839047	0.305153	0.15192	2.12034	2.327	3.22248	0.540367	0.0898246	0.192391	4.55145	0.166528	1.43807
c113912.graph_c0	2.95593	3.26045	1.18161	0.414882	0.690644	0.75951	1.99857	1.86303	2.08586	0.707297	2.51194	1.88057
c113918.graph_c0	1.71209	1.43403	1.74021	1.63564	1.97446	1.36293	4.92251	2.40608	2.54284	10.2949	11.7387	10.2024
c113919.graph_c0	4.38409	4.84912	3.47187	3.1459	2.75322	2.25684	1.02143	1.76584	2.08019	0.344137	0.613824	0.775161
c113948.graph_c0	0.870184	0.949431	2.83604	1.32771	2.86027	2.33945	5.90596	3.12079	3.04285	11.1525	5.52665	9.47783
c113960.graph_c1	2.2734	5.23649	6.93556	0.505174	0.669716	1.56505	0.121125	0.872495	1.30813	0.0485821	0.080877	0
c113999.graph_c0	4.19891	4.91575	3.58142	1.69763	1.48996	1.23448	1.01257	2.04697	1.77641	0.903971	0.752443	0.583253
c114010.graph_c0	0.295148	0.40172	0.507683	0.680615	0.602205	1.71322	1.46483	0.627635	1.19818	1.21558	1.16359	2.56492
c114012.graph_c0	2.7024	3.69588	2.23704	3.27447	2.8678	6.56308	12.1461	6.01217	8.7197	8.26398	8.66211	11.4972
c114018.graph_c0	1.8009	1.43209	1.06945	2.13648	2.09209	1.91648	0.322881	0.348869	0.326912	0.534204	0.606353	0.49547
c114040.graph_c0	1.33756	1.59267	1.55982	1.80735	2.72106	1.34414	0.384103	0.622528	0.740758	0.436502	0.705295	0.523927
c114041.graph_c0	1.64758	3.22907	2.28709	1.33549	1.80519	1.58195	0.816219	0.970106	1.00743	0.261901	0.24525	0.668007
c114058.graph_c0	13.4502	18.8597	31.0435	11.6687	12.7913	14.3134	5.79365	9.08081	5.66941	2.4959	2.18499	1.35703
c114060.graph_c0	6.91175	4.58574	3.03684	11.9447	8.06423	4.18021	4.80864	4.58442	5.15506	0.978529	0.849916	0.868118
c114066.graph_c0	36.5918	44.302	25.4744	10.3239	21.9122	14.4299	34.669	45.8218	46.139	24.7791	58.8395	27.1749
c114097.graph_c0	2.3124	4.01587	17.9306	9.70961	9.27666	19.2177	2.38388	2.27711	1.5991	7.89862	1.45334	1.61941
c114110.graph_c0	6.22187	7.4335	11.6524	19.5964	11.4052	19.4127	9.08569	5.61815	5.69996	6.05899	3.89215	4.70341
c114126.graph_c0	15.6928	11.6214	8.15355	6.21369	7.42891	7.27178	11.56	12.7826	13.5328	5.9381	6.94014	3.92318
c114127.graph_c0	0.541776	0.436768	0.465954	0.417191	0.502242	0.345928	0.407965	0.578551	0.236033	1.28859	1.78765	1.19516
c114140.graph_c0	172.652	205.692	229.573	163.836	173.631	114.902	97.084	109.652	91.312	44.2107	27.185	35.457
c114145.graph_c0	35.0188	26.1049	20.8909	39.6559	31.8111	21.7209	23.2832	25.6105	30.7557	12.5116	10.8645	9.33036
c114166.graph_c0	15.6696	14.6307	13.2215	6.76195	7.45241	8.40901	10.585	9.90369	9.96008	18.2232	17.7083	20.6925
c114167.graph_c0	1.47695	1.81438	1.35493	1.54616	1.44124	0.808324	0	0	0	0	0	0
c114171.graph_c0	62.2696	53.6752	26.5407	42.0223	41.4763	42.1601	59.001	81.1361	101.523	3.27377	4.02263	3.35449
c114178.graph_c0	8.70125	9.90284	2.6711	1.67421	1.97869	2.38808	5.58093	4.35944	4.08157	2.18031	1.86323	0.620148
c114192.graph_c0	330.199	289.337	350.056	248.892	340.458	308.671	177.133	162.333	172.378	65.2953	66.6494	57.7663
c114195.graph_c0	25.6058	19.4617	13.3022	34.5938	32.5216	23.806	11.6423	15.3005	14.1873	8.08096	8.0761	7.84019
c114213.graph_c0	325.302	246.595	162.569	391.14	346.257	243.915	155.01	238.214	273.59	0.569379	1.57979	0.396071
c114217.graph_c0	6.15102	10.4039	8.3281	1.85747	1.58476	1.29619	2.69424	3.30337	2.01205	0.758741	0.842076	1.06625
c114240.graph_c0	253.044	290.619	248.799	201.071	216.792	176.03	151.618	169.138	153.871	117.922	79.9673	83.3027
c114244.graph_c0	0.902399	1.81874	0.679094	4.08757	5.1734	2.62372	5.94579	2.29441	2.82572	0.38327	0.425367	3.85104
c114254.graph_c0	1.78154	1.98559	1.35922	1.79618	3.05633	2.41135	2.67764	1.40274	1.72131	3.02665	5.06571	6.91234
c114256.graph_c0	39.9966	30.4042	13.2304	9.50064	10.3627	13.2775	37.1804	37.1785	39.6353	40.8412	52.9577	56.2638
c114269.graph_c0	37.9703	38.4531	47.8294	90.5526	83.3545	136.137	105.585	47.2399	71.1251	68.3547	77.2028	98.1403
c114287.graph_c0	2.62955	0.989483	0.313482	0.212276	0.76217	0.451214	1.24981	1.58871	1.27605	0.707697	0.957238	1.34012
c114297.graph_c0	11.9146	16.3374	32.8749	20.5747	27.6512	24.0624	11.0175	11.2646	12.8627	9.85368	11.99	8.91899
c114299.graph_c0	20.4061	11.4774	12.8157	23.3704	16.245	17.7131	11.9712	11.4482	18.2146	4.94486	2.25484	2.05387
c114304.graph_c0	3.91788	3.17261	1.76376	1.46965	1.56809	1.47974	2.37688	1.77439	1.78356	2.30536	2.97217	3.02242
c114307.graph_c0	1.93762	1.47186	1.73736	1.49392	1.97122	1.24094	2.44469	3.81544	3.36763	2.33462	3.07038	3.03147
c114310.graph_c0	0	0	2.13101	2.06368	0.389978	2.1143	3.76169	2.76383	4.61391	0.226316	0.037676	0.503776
c114323.graph_c0	790.767	893.966	728.893	377.907	448.994	189.402	452.491	671.455	419.237	195.31	126.281	153.714
c114326.graph_c0	7.10259	11.0006	7.16178	3.23309	4.23363	2.29785	3.95198	3.3093	2.9343	2.65504	2.07805	2.38902
c114327.graph_c0	12.8917	10.5073	5.62905	17.5186	10.8866	14.6538	10.7344	12.1027	13.6092	0.730057	2.01002	0.885467
c114330.graph_c0	5.53584	4.53053	12.14	3.14452	3.30025	3.40965	3.18339	3.72926	4.01316	9.51569	7.03124	7.62902
c114336.graph_c0	7.77724	9.51096	2.84447	4.33999	6.82636	2.48657	2.33953	2.52783	1.70287	0.295129	0.188968	0.168449
c114349.graph_c0	0.856732	0.721039	0.141698	0.417923	0.353699	0.0901698	0.341175	0.502685	0.358893	2.05263	2.05027	3.1153
c114349.graph_c1	3.71318	3.21273	2.09118	1.67341	2.04161	1.27227	3.5838	3.64221	2.4635	8.28297	9.50665	18.8892
c114359.graph_c0	70.152	48.5464	27.148	38.036	28.7362	43.5575	45.8132	73.755	79.0166	1.41995	3.86097	1.46332
c114363.graph_c0	1.75829	0.141279	7.10391	2.00038	1.71578	1.82762	7.62081	4.24185	6.36872	1.94513	2.58281	3.26454
c114407.graph_c0	0.850623	1.58008	1.10917	1.41693	1.63333	1.80209	0.774836	0.641854	1.22533	0.372934	0.33629	0.432367
c114409.graph_c1	3.49985	5.07091	3.46317	0.71595	1.17513	0.54923	1.02725	2.33469	1.10668	0.980324	0.354782	1.14644
c114413.graph_c0	6.36789	4.78115	4.26638	4.65336	9.23505	7.18841	14.4052	10.7342	8.04691	12.1931	17.5456	20.5853
c114416.graph_c0	6.32615	8.19644	4.64735	3.94011	4.53343	2.22401	11.2579	5.73016	4.59347	27.1672	15.5311	23.9167
c114418.graph_c0	49.9679	33.9182	19.8672	19.3024	20.5988	32.2665	29.4402	28.7643	28.1882	40.8658	47.9756	43.6754
c114419.graph_c0	15.8917	7.62949	5.34542	6.57466	8.09873	7.43454	10.6495	6.77529	9.28262	16.9029	13.6135	12.5497
c114440.graph_c0	33.4402	16.9464	6.70913	9.37811	13.7273	10.9769	21.4365	17.4278	20.7578	41.9569	17.1308	32.2153
c114445.graph_c0	42.7584	26.133	18.408	13.9979	13.4419	14.5593	30.9628	26.2401	29.5566	39.0176	21.7126	21.8968
c114460.graph_c0	0.668805	2.10982	2.15077	2.63432	3.09291	1.69754	0.90323	0.709766	0.760108	1.58084	1.31585	1.34403
c114471.graph_c0	11.4354	16.6	16.4078	5.11624	6.60762	6.71471	12.5357	11.5444	10.9861	12.9199	13.5355	13.1637
c114473.graph_c0	53.8436	41.6233	30.2386	25.9353	46.1447	6.71869	6.70203	10.6125	9.49329	16.3511	1.29622	4.59093
c114477.graph_c1	2.06004	1.60145	1.15163	1.30638	1.65844	0.845584	1.55124	1.04756	1.79498	3.14982	2.57328	3.40834
c114478.graph_c0	0.581957	1.25668	0.521366	0.615084	1.06479	0.729897	1.04991	0.986444	0.924359	1.51049	1.71449	1.85947
c114481.graph_c0	8.01949	8.51024	11.7991	17.3066	18.8093	19.9595	11.9428	13.6905	10.6062	12.3592	12.6096	12.4258
c114486.graph_c0	3.4298	6.43176	5.94593	0.780861	1.03385	0.83536	4.8848	6.11805	6.18039	4.49473	4.75704	6.07403
c114487.graph_c0	1.4884	0.740207	2.38563	2.35968	2.80579	1.20337	3.21589	2.64905	3.3159	0.498064	0.829152	1.06604
c114490.graph_c0	1.78929	1.45185	1.04923	0.147362	0.238094	0.129827	0.669852	0.744446	1.70522	0.368462	0.824254	1.38834
c114516.graph_c0	3.55741	4.48597	6.52574	4.83417	5.33891	5.62724	1.73781	2.38146	1.74112	2.19306	1.20989	1.04067
c114520.graph_c0	9.63462	5.02032	15.124	30.1789	27.4799	40.575	56.3242	25.3657	30.1052	29.819	71.0295	61.5061
c114521.graph_c0	3.04563	4.46936	4.14032	2.44762	3.59514	3.58462	7.02816	6.14501	4.70826	12.2957	5.7425	13.0554
c114538.graph_c1	1.21487	0.787021	0.130606	0.160503	0.321072	0.438642	1.09587	0.411853	0.606464	1.31863	1.16918	1.51548
c114544.graph_c0	1.65432	4.47001	7.60647	0.547603	0.931336	1.04469	0.119781	0.485332	0.346504	0.432386	0.179954	0.534713
c114548.graph_c0	0.0602987	0	0	0	0.0588406	0.0550016	0.0567571	0	0.065675	4.09764	7.39002	6.4609
c114551.graph_c0	109.398	84.7503	65.5042	46.9678	33.8774	23.911	60.4849	60.2633	60.251	14.7485	10.444	10.8208
c114553.graph_c0	42.1594	29.835	14.4114	45.9659	35.6132	44.1111	68.1996	48.2284	79.244	94.3225	25.9073	76.5699
c114554.graph_c0	2.06241	0.791748	0.727702	2.82656	2.78659	5.16133	1.64262	0.860524	2.93747	0.119789	0.797673	0
c114556.graph_c0	617.103	864.779	955.398	525.515	627.868	741.831	555.094	784.763	726.498	411.618	428.361	223.002
c114558.graph_c0	7.9431	11.4881	26.8174	18.6425	16.7999	12.9742	5.18144	4.82822	6.19676	8.78711	4.30143	5.72439
c114575.graph_c0	0.0348577	0.200725	0.269814	0.221052	0.204089	0.158978	2.06706	0.496318	0.417623	5.72456	2.82613	2.74629
c114577.graph_c0	1.85087	0.961317	7.11645	2.69598	2.72688	1.15862	6.25129	3.02658	6.83824	1.23311	1.84754	2.24928
c114578.graph_c0	38.5882	20.2532	16.1617	6.61538	7.1584	10.9995	54.6719	59.0382	65.5971	24.2046	30.9157	8.58573
c114595.graph_c0	0.435275	1.34724	0.140384	0.517559	0.610578	0.248148	0.665779	0.66403	0.474085	1.26329	1.7953	1.37174
c114601.graph_c0	6.20696	7.84929	4.50091	3.30771	2.96906	1.99825	12.143	8.91198	8.48363	3.17039	5.96633	5.75317
c114601.graph_c2	3.35383	2.99457	3.14374	3.17491	4.63332	3.81542	5.81712	4.29242	3.89913	6.4874	11.7946	9.50054
c114605.graph_c0	0.832939	1.4689	1.1641	2.59389	2.286	2.13685	0.759517	0.741231	1.13401	0.79598	0.368086	0.410147
c114606.graph_c0	2.15	2.47612	3.07491	8.42568	8.46276	4.29685	6.18485	5.5525	5.68322	1.20386	0.523805	0.88818
c114611.graph_c0	29.3578	40.5243	33.7491	13.8502	19.0038	8.74904	14.2906	19.5907	17.9213	4.62147	6.66945	4.31421
c114615.graph_c0	188.487	149.02	125.067	80.37	73.9034	117.788	161.278	140.163	207.002	141.918	121.95	102.571
c114618.graph_c0	0.159082	0.152677	0.387651	0.240196	0.362216	0.120922	0.573997	0.539302	0.259899	2.82275	2.8245	2.42311
c114622.graph_c0	24.5187	24.3092	14.5496	23.8751	23.3513	17.5633	20.4872	17.3989	23.6873	12.1002	8.78234	10.2225
c114638.graph_c0	163.415	167.256	157.611	132.74	157.906	103.273	101.723	120.2	118.952	83.0778	56.264	52.6662
c114660.graph_c0	3.5947	1.03499	1.44499	3.96451	3.27901	3.45712	9.59904	9.25897	8.80922	1.28336	0.5157	1.06717
c114663.graph_c0	11.1756	23.9153	53.6244	9.23507	6.84218	18.1345	4.07163	9.23754	6.84972	2.57792	2.5119	1.52979
c114679.graph_c0	9.56629	9.77551	11.3425	6.38711	6.96077	4.38818	3.85161	5.56756	4.21588	3.66377	2.78898	2.43968
c114688.graph_c0	0.285161	0.669968	1.2655	0.196336	0.311658	0.426582	1.36354	1.39208	1.51566	0.542594	0.204314	0.323519
c114691.graph_c0	5.97521	4.76711	2.92835	5.77604	5.14668	5.14582	8.10649	4.71898	5.99898	15.7278	7.99335	9.11715
c114702.graph_c0	1.19395	1.85334	1.69655	1.74003	1.82361	0.757612	0.24431	0.527949	1.13079	3.93921	2.54482	2.6175
c114710.graph_c0	6.01324	2.61812	2.83812	0.564691	0.858709	9.23085	40.4488	15.2145	13.618	114.243	202.665	175.252
c114723.graph_c0	5.75135	5.53116	3.74808	3.86747	4.51297	4.40782	4.49269	2.95479	3.29353	0.738696	0.475129	0.685135
c114731.graph_c0	77.5172	162.097	189.001	105.175	112.42	51.1166	36.154	22.3816	20.1445	6.51045	3.01567	4.0677
c114734.graph_c0	25.7654	50.972	35.3477	81.0256	97.9367	68.9453	20.3805	14.8256	10.2503	0.0372693	0.248176	0.034567
c114738.graph_c0	7.69677	5.68829	0.33629	1.86438	1.30533	1.10753	3.56424	2.07207	3.38459	8.53087	2.50277	5.92343
c114741.graph_c0	47.4075	38.8012	11.6146	126.634	138.439	175.422	71.2107	60.6549	61.5302	47.2472	92.2194	62.7983
c114752.graph_c0	1.87262	2.51611	1.37567	1.13098	2.96942	1.7437	3.9292	2.10289	2.50699	3.26975	5.92145	5.45061
c114756.graph_c0	15.4012	10.7146	7.01248	22.0967	16.9329	10.1071	6.26439	7.01666	13.1691	4.34111	2.56225	0.622253
c114760.graph_c0	3.23807	5.03222	1.6441	1.44907	2.2461	0.640543	1.06492	0.872897	1.9546	0.0883717	0.367792	0.327856
c114763.graph_c0	2.14452	1.09769	1.02466	2.48246	3.42965	2.82552	3.64463	2.36279	3.89288	1.61925	0.786231	1.50184
c114771.graph_c0	4.05038	2.79885	4.31957	5.13713	4.32134	8.47287	2.94832	3.51517	4.29388	0.795157	0.254565	0.62404
c114773.graph_c0	2.75075	2.08715	1.89263	3.07836	3.00003	2.42055	1.24891	1.31651	0.704946	0.733058	0.30509	0.237967
c114775.graph_c0	11.1426	14.8951	10.6955	15.8627	15.1447	28.2225	41.2034	11.8888	30.5027	33.2966	34.0462	53.0904
c114784.graph_c0	42.6895	35.4315	26.4308	108.164	74.559	98.5586	45.8021	54.1945	65.6793	3.38111	4.45606	2.49134
c114790.graph_c0	7.25525	4.68979	5.84525	11.5348	12.5086	9.62603	17.0863	10.9953	10.1197	17.1166	18.3027	21.5389
c114791.graph_c0	7.40802	7.02166	7.49892	6.29544	5.50164	7.05624	8.63902	14.935	13.638	3.11852	4.26449	6.8178
c114803.graph_c0	16.4891	14.2651	5.91825	2.51712	3.92759	3.60028	13.3942	13.548	12.2746	9.94068	10.9427	9.95641
c114819.graph_c0	63.3838	39.5049	43.3968	20.9045	14.9979	16.0599	46.4811	51.6968	60.4623	7.83572	14.5677	9.74811
c114821.graph_c0	1.09335	0.7407	0.940331	3.99113	2.57313	1.46662	1.69504	1.01385	1.36595	0.327791	0.606322	0.304023
c114827.graph_c0	14.8971	18.2958	17.6235	11.9838	16.437	15.3364	15.884	18.6084	15.5521	30.4194	26.6024	35.8435
c114830.graph_c0	11.1253	10.4162	9.66008	12.0124	10.8042	11.1457	12.4055	12.7257	13.4249	3.41452	5.25674	4.316
c114858.graph_c0	15.9626	11.5839	21.5882	4.91893	2.89529	5.81874	6.19995	8.17757	5.26748	14.8532	4.19574	7.76082
c114864.graph_c0	18.0115	17.5437	27.15	11.5435	12.3406	8.34569	15.1049	12.6181	12.0522	2.33295	3.25153	3.06956
c114870.graph_c0	21.2868	24.5495	7.0453	3.5111	5.38641	3.93693	14.6474	16.2145	14.4865	12.8029	15.224	21.8677
c114893.graph_c0	86.436	76.1524	91.323	81.0847	88.9092	66.9975	44.4365	59.3423	58.1986	34.4765	35.4927	31.8829
c114896.graph_c0	6.65652	6.75666	6.47694	5.54488	4.87168	4.55383	6.58415	7.40095	6.32842	9.99897	10.2108	10.6073
c114901.graph_c0	1.2683	0.730338	1.515	2.61715	2.13147	7.51972	2.58658	2.47229	4.6046	0.199509	0	0.148035
c114909.graph_c1	0.840272	0.624341	2.47108	3.33959	2.30116	3.78283	7.96023	1.46105	1.41707	4.51285	6.26064	4.29953
c114910.graph_c0	2.37871	2.84911	1.96398	2.12623	1.20702	0.925761	0.656775	1.70958	1.03632	0.323295	0.269103	0
c114911.graph_c0	4.72862	2.96421	1.9562	3.57889	3.27088	3.93104	3.49311	1.33925	2.34694	0.677926	1.07215	0.251509
c114921.graph_c0	6.24824	4.27117	7.4193	4.38232	5.42844	4.26532	11.1554	19.1459	11.6789	16.5276	22.0799	7.70696
c114922.graph_c0	17.0359	8.61594	6.92373	15.3229	8.68892	10.7552	12.6293	14.4314	13.728	1.01309	2.26151	0.896926
c114923.graph_c0	139.716	107.997	165.211	57.3334	60.139	58.1488	42.7362	116.929	100.875	29.3347	56.6472	22.7136
c114936.graph_c0	3.52078	3.0852	1.07518	1.0632	0.672193	0.861053	3.41005	3.16557	3.55683	5.49021	6.22952	9.16583
c114938.graph_c0	6.8077	10.2558	11.4438	1.6197	12.6152	5.95877	48.771	15.5606	9.1373	33.6453	19.7724	20.8761
c114941.graph_c0	2.235	0.735431	1.18994	3.27818	3.56569	1.74742	1.23552	0.469042	0.888703	0.0401801	0.0668899	0.0372668
c114945.graph_c1	8.30215	7.87585	4.96997	3.22337	3.89065	2.41686	9.31094	15.7321	12.3955	3.02953	2.61687	5.06307
c114960.graph_c0	2.32183	2.0763	0.892728	0.0989849	0.373173	0.124581	24.6315	5.19501	12.912	11.416	11.8201	32.6256
c114965.graph_c0	49.5511	59.423	87.4049	135.389	162.86	110.806	54.8924	79.2434	91.7295	5.38993	9.77966	2.78459
c114969.graph_c0	15.6308	9.98852	7.26435	3.04904	4.48426	2.68622	5.39162	6.51674	6.45025	14.1847	10.8307	13.9041
c114975.graph_c1	27.9878	26.9619	10.352	15.5977	15.0715	7.08848	15.7477	13.529	21.0859	5.13977	7.39966	4.09193
c114981.graph_c0	3.03669	3.06485	3.07507	1.24241	1.25859	1.37007	0.998882	0.846819	1.52925	0	0.0461747	0
c114983.graph_c0	38.3014	22.5292	14.0707	26.5029	30.2958	21.2193	45.1478	49.0505	49.8423	7.75119	15.9221	9.25644
c114988.graph_c0	1.53495	2.09248	1.91285	1.36219	1.77295	1.97159	0.353829	0.414167	0.443543	0.248355	0.14766	0.131627
c114996.graph_c0	9.42999	7.94455	7.32132	5.05264	7.01785	4.7861	12.1572	8.3964	7.91291	31.584	17.2959	23.8976
c114996.graph_c1	12.5058	9.63002	8.26387	5.6149	7.01431	5.85416	12.9795	9.47382	8.38824	36.1371	21.3323	26.3512
c115006.graph_c0	190.282	248.252	199.898	154.168	187.819	138.048	129.037	139.157	132.575	97.2031	66.3304	76.9667
c115007.graph_c0	10.9618	7.07463	8.86599	15.1279	17.1734	22.1875	19.7554	12.9617	20.8408	40.2449	14.0951	36.9003
c115012.graph_c0	1.85111	1.12865	1.12379	5.68201	3.54894	3.91333	4.69419	3.96459	9.2506	3.45315	4.53732	3.8662
c115020.graph_c1	25.0184	13.0657	1.07842	1.5687	0.990523	1.30715	3.48458	8.31953	9.36485	0.608644	4.61588	2.63439
c115032.graph_c0	3.42991	5.54619	3.03928	3.98609	3.38078	3.53943	3.00018	3.59401	6.45262	1.41262	0.816547	1.01904
c115034.graph_c0	3.65197	2.98326	2.81218	0.884816	1.2017	0.658484	2.67803	2.50489	3.33007	4.85764	4.20351	3.301
c115050.graph_c0	5.37798	3.91712	1.72512	0.553049	0.737548	0.583362	2.29847	3.2226	3.03956	4.04974	4.71379	4.73331
c115056.graph_c0	1.96986	2.01659	4.09426	1.83414	3.3639	0.948319	4.84143	3.8955	4.52939	6.25936	5.21014	5.2307
c115061.graph_c0	3.13073	2.55543	2.40502	1.87246	1.54234	1.19219	0.915526	1.45291	1.02627	0.757366	0.372517	0.319296
c115067.graph_c0	18.7753	16.6751	15.5195	8.17373	11.8648	7.01496	17.8747	19.663	17.5012	40.2425	35.5626	29.2459
c115082.graph_c0	1.52729	1.82292	2.14944	4.15088	4.4169	2.98889	4.4696	3.69968	3.20596	4.12009	3.97922	6.4467
c115086.graph_c0	3.69747	7.29395	10.4531	5.73754	4.5726	5.14247	3.2391	2.53177	3.54867	2.03168	1.31148	1.73054
c115087.graph_c0	6.72947	6.85374	7.49374	3.86715	5.04758	2.95463	7.16146	4.44353	10.2011	1.39353	0.686497	0.975962
c115095.graph_c0	5.75484	5.51186	2.8535	0.478791	0.573029	0.133911	3.48225	4.35976	4.38117	0.698347	1.57778	1.78892
c115108.graph_c0	12.7883	8.39759	11.891	13.7703	14.1211	17.1136	12.5388	9.07001	10.6602	22.6154	17.0795	19.5615
c115109.graph_c0	145.683	109.231	92.9956	39.5691	30.7259	28.3722	44.3026	73.8318	107.767	23.3415	30.406	21.7639
c115112.graph_c0	4.48639	7.05323	3.85851	6.70944	3.19657	2.20853	1.47466	0.8691	1.86149	0.64524	0.201406	0.523648
c115115.graph_c0	0.90603	1.61262	2.56792	1.82815	2.77293	2.9301	1.02726	1.44501	1.83906	0.606371	1.04828	0.886869
c115119.graph_c0	25.4028	18.0721	13.0045	47.6703	40.9208	23.9681	20.2103	22.623	24.8498	5.51827	4.30817	2.29434
c115122.graph_c0	15.8	16.1945	14.6187	5.00455	6.14455	10.5359	12.6903	15.794	16.4093	6.86922	11.5084	7.02044
c115126.graph_c0	6.13035	7.95593	6.92495	1.45059	1.47321	1.12671	3.22964	4.04792	2.09278	0.569965	0.905721	0.288348
c115127.graph_c0	9.36508	10.5474	8.2831	5.64718	7.40892	4.36551	4.39362	5.70871	5.11614	4.21597	2.59018	3.41374
c115129.graph_c0	0.940347	1.84107	0.667214	0.809298	1.05525	0.300209	1.52683	1.79317	1.12661	1.25141	1.57355	1.82745
c115131.graph_c0	1.48577	0.61601	1.22672	2.04594	1.73981	1.6263	2.01385	1.08797	0.970947	3.029	3.24963	2.80937
c115132.graph_c0	18.2787	22.4628	5.99895	3.4725	4.63094	4.54286	19.7332	9.91818	21.6835	8.23963	7.52219	7.98458
c115139.graph_c0	150.6	101.276	113.388	144.968	126.05	132.582	88.853	119.109	113.69	34.7234	44.0015	33.054
c115148.graph_c0	43.7686	30.3324	11.3555	25.4925	20.459	33.1907	47.4608	32.4955	52.2382	56.8726	48.6788	54.0594
c115150.graph_c0	19.0228	32.3329	32.8877	7.67392	13.7686	7.41754	11.937	11.0025	6.37912	6.52386	3.76471	3.55931
c115162.graph_c0	15.4141	14.2222	17.1155	18.4713	22.2803	16.5722	11.4983	10.8426	8.99901	9.81067	7.20297	8.11939
c115163.graph_c0	7.60209	7.96683	4.55503	5.28765	5.34397	4.83099	5.45996	5.64292	10.1243	1.3466	1.15485	1.5139
c115163.graph_c1	12.7413	10.4066	5.38654	29.4741	25.6828	14.2168	26.3259	20.3733	27.4942	5.6315	6.33266	7.20697
c115169.graph_c0	3.29882	3.7992	2.95439	5.77945	6.70415	5.39636	1.64235	3.57681	4.00867	0.741072	0.231319	0.0572782
c115199.graph_c0	6.4325	6.67046	15.6556	2.10367	1.146	2.48331	2.58769	4.09894	4.09897	0.0906899	0.176139	0.0560761
c115219.graph_c0	38.0262	50.0626	41.7503	21.5225	23.9723	18.0473	18.0003	19.2246	20.428	13.4953	11.5799	7.72642
c115230.graph_c0	14.8672	15.7214	8.5437	14.8768	15.4309	18.5541	10.4319	9.27838	11.7766	5.12809	6.68944	6.60198
c115244.graph_c0	33.4601	18.2249	7.38004	55.2493	53.2041	39.2882	60.5248	27.6546	47.9744	39.6008	10.6636	38.5147
c115248.graph_c0	1.93459	1.80208	2.42235	3.65986	3.52576	3.11407	2.67788	1.33097	2.91273	1.06333	1.31422	1.13566
c115272.graph_c0	20.3102	25.1845	23.0299	45.6367	45.0414	45.1805	28.4418	20.458	25.8668	13.6942	9.58386	10.9517
c115298.graph_c0	0.0998171	0	0.257543	1.58248	1.07144	2.13964	0.422795	0.152275	0.217434	6.21789	4.56395	7.54958
c115304.graph_c0	6.28745	10.8196	13.9275	17.088	13.341	10.9701	4.7483	6.69192	7.60453	4.30581	4.75576	4.6464
c115306.graph_c0	1.42746	1.5386	2.97477	7.82541	8.50052	12.6867	5.99461	3.6108	3.88683	17.9706	16.1315	19.7627
c115354.graph_c1	5.48712	8.17057	5.21971	1.00424	1.48734	1.03641	2.37374	2.67753	1.96194	0.47081	0.705403	0.873345
c115411.graph_c0	5.87085	7.93105	7.81883	4.62292	2.65898	4.13496	2.70473	3.55226	3.72327	1.68337	1.54131	1.74346
c115413.graph_c0	2.58064	5.21842	5.00672	3.66994	2.81106	5.28267	3.72834	0.640885	1.76488	0	0.0282894	0
c115443.graph_c0	1.80266	1.98064	0.83756	0.225254	0.343727	0.1134	0.507085	0.210731	0.428787	0.281612	0.156271	0.304725
c115500.graph_c0	0.644939	0.445659	0.77655	0.934835	0.553823	0.917721	0.339953	0.446026	0.309075	1.86997	1.24035	1.46338
c115523.graph_c0	1.71645	1.80857	2.33999	0.628615	1.14039	0.349777	0.051563	0.241424	0.258548	0.0620441	0.051644	0.0191818
c115548.graph_c0	18.8228	16.4649	14.7624	7.34871	6.38497	6.3363	9.2805	10.3009	16.5473	11.4715	3.92928	8.61534
c115563.graph_c0	2.34323	2.8407	3.12901	1.06141	1.08311	1.34993	0.696507	0.972066	0.772364	0.803164	0.436001	0.615376
c115608.graph_c0	6.31109	5.21894	3.7728	4.64893	4.52296	4.54872	12.6015	8.45986	9.51064	15.6082	11.8605	18.6499
c115698.graph_c0	3.66196	2.57591	2.47054	0.893936	1.02709	0.840068	0.743041	1.65029	1.36133	0.248355	0.227397	0.39159
c115726.graph_c0	35.0735	36.6908	24.1878	27.7436	28.7747	34.8954	45.0879	41.5497	37.4933	67.2367	75.3155	90.199
c115745.graph_c0	1.74945	1.63104	1.60014	0.176098	0.379365	0.227966	0.418208	0.819012	0.544409	0.0943531	0.130895	0.0875118
c115776.graph_c0	1.88191	3.43167	3.03475	1.70489	0.956462	1.71659	2.14042	0.757607	1.62269	0.177621	0.776197	0.782523
c115811.graph_c0	5.16993	2.24617	3.46127	7.88082	6.2835	5.64763	3.93383	4.94311	5.05769	1.05188	1.10904	1.00813
c115829.graph_c0	0.965939	0.444982	1.41228	1.92517	2.63923	1.38036	1.72749	0.68767	1.71837	0.765813	0.212481	0.913224
c115848.graph_c0	20.3197	14.6561	11.4295	28.459	24.7203	18.8323	11.5595	10.6194	14.8297	10.1127	9.73195	10.2208
c115854.graph_c0	12.8759	17.0684	10.8931	4.57065	4.87196	4.45821	7.86538	8.3381	8.18538	4.88089	3.76546	3.31243
c115860.graph_c0	0	0	0.185788	0.122313	0.184447	0.0738913	4.52415	0.576708	0.705844	9.08314	4.78583	10.7221
c115861.graph_c0	3.10461	5.64687	3.38828	10.3968	10.4049	21.1512	22.5115	9.66839	8.2087	8.29355	15.6839	12.348
c115868.graph_c1	12.1573	18.9944	10.5602	5.71286	6.834	6.13923	14.9819	10.8226	12.845	13.735	28.8675	25.8285
c115873.graph_c0	2.64848	2.96627	3.44809	7.72636	7.11315	3.524	1.85254	1.55684	2.24948	2.09151	1.37441	2.45035
c115881.graph_c0	3.89583	3.35419	2.87892	2.21014	2.86045	1.08678	3.95184	3.01971	3.1515	6.70429	5.08127	6.11884
c115888.graph_c0	73.6984	116.737	99.5362	41.4439	52.05	41.4444	47.7721	53.9313	38.7391	4.74727	2.98057	1.63542
c115893.graph_c0	51.4798	65.8519	86.5194	31.1771	43.2912	32.5687	29.8739	67.0546	52.3319	12.8023	27.7243	9.72416
c115895.graph_c0	28.9697	26.7306	28.719	40.3142	43.4576	31.3657	19.7815	24.721	23.3004	13.3573	16.9361	10.6602
c115896.graph_c0	2.96016	3.34883	3.01901	4.88877	4.26896	4.94623	4.95616	3.67661	3.33822	6.67566	5.58135	7.8152
c115897.graph_c0	0.734049	0.992417	0.878355	3.12261	1.83746	1.86314	1.08146	0.714089	0.729977	0.975969	0.722109	0.871678
c115902.graph_c0	3.88611	5.12657	3.52455	5.44087	5.30901	6.25162	9.77649	12.791	10.0044	8.4827	10.9242	9.72321
c115909.graph_c0	1.83966	0.960481	1.54001	0.466651	0.574457	0.581725	1.24676	1.12259	1.28236	1.94469	2.63619	3.47853
c115921.graph_c0	0.738546	1.67613	1.41983	2.36144	3.26429	3.72498	0.184015	0.662754	0.236587	0	0	0
c115922.graph_c0	12.48	16.7419	9.93391	4.71234	6.63915	3.13907	5.34292	6.47698	6.76404	3.15848	2.94602	3.90596
c115963.graph_c0	0.874515	1.00717	0.870106	1.14954	1.7904	1.86128	2.13051	2.77285	3.00688	5.45731	7.77565	5.72809
c115967.graph_c0	77.7337	88.1218	61.7545	54.5659	58.9942	50.2329	54.2802	57.9319	55.9659	79.7269	114.926	113.31
c115976.graph_c0	1.408	0.903829	1.13154	1.04554	1.95958	1.87384	5.80093	1.99538	2.94139	13.5419	13.1433	14.8635
c115978.graph_c0	13.2617	15.631	17.2288	30.2466	20.0935	16.8561	5.29131	5.62243	7.23899	1.0201	2.04958	2.57741
c115979.graph_c0	12.3689	17.7783	14.7126	7.93348	8.65918	9.5997	13.2325	15.1467	12.9853	21.6182	19.2759	23.763
c115986.graph_c0	1.3308	0.417998	4.76029	1.64402	1.6823	0.88283	5.38064	3.07604	4.51308	1.09619	1.36866	1.27088
c115990.graph_c0	2.23546	3.53251	1.83318	4.66262	5.58034	2.41844	1.85949	1.32181	1.01921	0.706569	0.735163	0.873783
c115997.graph_c0	14.672	21.6243	13.9503	8.37143	9.9765	9.63943	22.9246	14.4219	14.5348	29.8391	20.9912	39.6544
c115998.graph_c0	72.3682	74.7614	26.1825	57.5311	67.9892	95.6629	73.3795	64.5604	98.7042	8.98352	16.4509	11.6915
c116001.graph_c0	80.1483	63.4718	74.6588	115.12	114.963	105.786	86.1448	87.4899	137.769	36.0836	33.7916	41.4757
c116035.graph_c0	3.0539	1.90687	3.38597	0.766656	1.36436	1.84589	0.796557	1.30971	0.801492	0.62509	0.450935	0.69572
c116038.graph_c1	7.4024	8.23327	16.0469	3.9961	4.94754	5.17971	3.38837	7.58001	5.90876	1.83758	2.53332	2.82281
c116044.graph_c0	8.15712	13.6932	8.8477	1.83096	1.75899	0.830418	3.44483	5.03687	4.12492	0.845509	1.11575	0.688568
c116048.graph_c0	93.4456	79.628	92.4925	68.4642	80.361	46.5886	15.7351	30.1642	38.3868	14.1348	20.1537	20.8787
c116049.graph_c0	0.494831	0.539895	1.72471	1.41563	2.10936	1.35408	0.661881	0.264872	1.75868	0.029497	0.343736	0.300941
c116057.graph_c0	2.19093	2.21637	2.57182	0.777842	1.67569	1.21528	2.48027	2.9509	3.41818	4.45988	3.18197	5.84709
c116059.graph_c0	0.302514	0.609701	0.693805	1.18758	1.353	1.08076	0.640679	0.384581	0.356944	1.34195	1.66363	1.74781
c116078.graph_c0	0.911007	0.760285	0.97655	0.514325	1.08224	0.0963453	0.447392	0.765385	1.33736	0.0299074	0.2116	0.0970859
c116085.graph_c0	53.2111	52.011	45.9042	37.8774	44.1369	40.1749	55.8018	53.6912	52.5578	75.7616	82.1013	79.6292
c116087.graph_c0	15.8736	21.0996	14.0398	109.443	100.354	155.57	138.351	79.868	54.8126	176.83	117.866	98.6959
c116137.graph_c0	5.11594	5.43229	3.58862	3.51712	3.50519	3.67364	6.42062	5.38755	3.75425	7.27369	8.82512	11.5869
c116158.graph_c0	30.6518	21.3563	45.8253	9.00749	13.4523	5.23016	22.0764	23.7602	26.9071	2.24532	3.22034	3.74853
c116167.graph_c0	2.84443	3.65242	5.11765	4.53173	2.64803	3.28047	5.20086	2.69335	2.02975	1.96258	0.369872	0.996
c116168.graph_c0	5.7385	4.78962	3.07769	3.85522	4.71889	1.97025	1.42623	1.24593	1.79078	1.38751	1.3069	0.711186
c116176.graph_c0	0.936611	1.19223	1.10231	1.11646	0.481034	0.719438	0.974401	1.10296	0.697978	2.23327	1.95186	2.43382
c116177.graph_c0	11.3761	8.26982	6.71347	5.6829	5.68827	5.31714	11.0497	12.2877	11.2919	8.68104	9.35562	9.11101
c116179.graph_c0	3.64196	0.692985	1.00777	5.07817	6.14978	2.51318	5.15699	2.48005	5.69133	0.502158	0.626976	0.665354
c116181.graph_c0	1.02625	0.92865	7.62842	9.76202	5.65097	8.29116	0.344992	2.68387	6.22749	0	0	0.231011
c116181.graph_c1	1.44434	0.877916	8.41936	12.2851	9.04374	10.5397	1.05739	2.69304	6.16138	0.136321	0.151294	0.210728
c116213.graph_c0	9.37493	13.0992	9.78219	12.0214	8.40831	8.11123	0	0	0	0	0	0
c116218.graph_c0	0.123092	0.212645	0.529326	0	0	0.336837	0.926901	0.125188	0.871438	11.0834	3.30727	7.56435
c116229.graph_c1	110.224	112.969	160.056	321.769	293.782	301.743	236.208	185.992	137.603	159.087	165.067	148.461
c116238.graph_c0	0.424293	0.317624	0.41965	0.269067	0.331227	0.232212	0.479248	0.431518	0.300381	0.864996	0.920002	1.20342
c116252.graph_c0	4.70659	5.49528	3.48957	5.46951	3.45251	5.21098	6.9966	8.25299	6.7525	7.46294	11.3223	9.10407
c116256.graph_c0	63.6193	50.6118	44.0949	22.4264	23.3808	22.0625	32.4933	47.8124	52.8114	13.3114	27.486	11.869
c116261.graph_c0	30.4173	22.9456	37.7641	43.2836	41.6678	51.0794	26.2183	25.8695	21.6473	20.977	15.6828	14.9857
c116265.graph_c0	214.358	198.233	183.504	46.551	86.0081	33.4711	125.266	198.69	139.341	213.222	61.667	58.2154
c116269.graph_c0	2.17503	2.42584	2.87486	5.22683	4.87043	7.16314	0.62496	1.14096	1.22188	0.440824	0.431684	0.697469
c116274.graph_c0	1.70731	1.31085	0.723543	2.26402	1.11068	0.993077	0.558967	0.503297	1.02409	0.448392	0.233269	0.10397
c116278.graph_c0	3.93813	5.21157	3.87084	0.753424	1.09797	0.312363	1.26631	2.16429	1.43863	0.166223	0.276719	0.231255
c116280.graph_c0	2.31466	2.69442	1.09169	2.27731	1.45722	3.40536	5.4585	4.55627	3.30717	5.75056	3.33186	5.62119
c116284.graph_c0	150.654	132.898	128.977	71.1607	124.275	30.8415	41.6559	51.9493	43.0957	12.5699	22.0304	23.9324
c116289.graph_c0	30.6081	33.9527	29.7549	18.3027	24.8336	18.8238	19.0165	22.3549	21.8156	16.3022	10.8311	13.1163
c116291.graph_c0	5.79847	5.68184	6.97073	5.94957	6.68988	5.81508	4.13112	4.20298	4.57087	2.68498	2.62754	1.78359
c116294.graph_c0	66.3712	64.5846	86.2851	64.1204	62.2842	49.4794	21.6595	40.7595	54.3134	7.93927	11.1535	6.89756
c116298.graph_c0	9.07105	12.7026	12.2342	6.28784	7.87936	6.11161	11.4167	11.1125	11.2271	15.0216	16.326	19.2744
c116300.graph_c0	1.32806	1.72477	2.50312	0.435178	0.386028	0.206195	0.611733	0.718445	1.16949	0.384041	0.586055	0.445244
c116302.graph_c0	7.6117	14.8771	16.9826	5.77097	6.59114	5.63532	9.0984	8.77849	8.61234	13.9945	16.2189	16.4265
c116309.graph_c0	8.05691	9.77674	6.74349	13.1998	11.9588	13.037	18.4798	20.6893	23.1654	9.47486	11.699	15.5652
c116310.graph_c0	6.60012	8.07396	19.7545	4.04568	3.3965	2.96523	2.34899	5.54365	5.23945	0.223142	1.16086	0.827851
c116332.graph_c0	0.4168	0.102862	3.48226	0.566389	0.813443	0.841838	2.74624	1.42308	3.59927	1.11273	0.954273	1.34479
c116336.graph_c0	5.7319	7.60458	5.33428	1.9887	2.65214	1.47793	2.18106	2.58695	2.78941	0.966883	1.0676	0.622253
c116341.graph_c1	2.7941	0.83666	0.336429	4.45504	3.38091	3.72103	1.578	2.15967	4.62571	1.13925	0.579508	0.469621
c116355.graph_c0	1.11011	1.11578	0.850592	0.438844	0.55148	0.349803	0.664941	0.71846	1.20909	1.28016	1.94087	1.10253
c116373.graph_c0	67.5945	65.2494	20.5375	85.8002	70.0246	28.8087	47.98	26.9594	41.3363	14.4275	14.2203	21.2828
c116380.graph_c0	22.4571	31.7612	15.8392	12.7899	23.4957	18.6416	19.7893	25.3002	18.1399	11.5468	5.93505	11.5485
c116384.graph_c0	1.91889	3.25573	0.5452	0.496681	0.534997	0.593858	3.56399	1.96898	2.08998	2.13452	1.30831	2.3037
c116393.graph_c0	3.67948	3.73093	1.2039	7.86239	7.49323	3.90346	1.88227	1.78971	6.62117	0.634164	0.226227	0.462143
c116394.graph_c0	2.25995	2.64842	2.59156	1.86778	2.90172	2.06142	1.15691	2.82264	5.57067	0.314339	0.747566	0.416496
c116395.graph_c0	0	0	0	0	0	0	1.10652	0.946069	1.00204	1.23882	1.13717	1.29933
c116400.graph_c0	14.8943	11.1944	4.94925	3.32951	4.6717	3.9699	16.0223	24.5416	23.6488	7.77738	9.34583	5.2831
c116420.graph_c1	9.42628	7.4062	9.73793	5.97522	6.30208	11.0799	43.4061	31.6671	30.0819	12.8239	12.5915	18.0431
c116424.graph_c0	3.62826	4.31196	3.31966	8.54959	5.8381	9.98139	3.88747	5.06398	8.89146	2.49184	1.87401	7.2984
c116430.graph_c0	8.11117	4.77135	7.3409	12.6389	15.5378	14.6151	6.57765	8.80769	7.93736	8.45175	7.57619	7.13107
c116438.graph_c0	4.38789	4.00792	4.92329	9.64085	9.15417	9.17798	5.22206	4.92425	4.50446	6.88333	5.04007	6.4902
c116447.graph_c0	0.484767	0.618655	0.507069	0.272996	0.639251	0.406329	1.03591	0.306473	0.55653	2.30006	2.48269	2.28468
c116460.graph_c0	1.87708	1.16914	0.922504	1.5964	0.803703	1.06575	0.991592	0.506481	1.10567	2.10428	3.41282	4.38631
c116479.graph_c0	11.4575	10.0857	9.85401	0.198339	0.783344	0.532535	2.4042	3.78524	3.41784	4.21537	3.64637	5.36629
c116485.graph_c0	26.7031	11.1849	17.0102	73.0329	60.6524	57.6504	61.5413	41.2606	60.486	5.70062	7.43604	6.6712
c116501.graph_c0	16.6801	31.4036	14.8325	4.46396	8.90189	4.28202	8.9314	10.6999	9.75455	2.56417	3.86066	2.69301
c116503.graph_c0	17.5363	17.5453	8.25736	7.43575	10.5511	7.43154	14.4537	15.0934	15.8011	11.2514	9.22265	12.6309
c116508.graph_c0	2.1886	1.7364	1.04572	1.89461	2.27806	1.41962	3.25031	2.62157	3.07238	1.26694	0.96287	0.459813
c116541.graph_c0	15.2507	44.7433	47.2954	156.667	119.381	165.561	11.6307	24.6241	5.03165	0.315199	1.36429	0.350813
c116541.graph_c1	23.124	43.6901	59.7708	215.32	155.393	213.263	15.8832	33.8147	4.28839	0.84941	2.18	0.459562
c116549.graph_c0	26.1508	35.035	33.222	14.9159	14.1373	11.8358	14.9191	15.9509	13.0831	2.76613	1.64461	1.50094
c116554.graph_c1	1.37749	1.38813	2.03093	0.557106	0.336046	0.875052	0.509374	0.375254	0.562618	3.8725	3.1538	1.21446
c116555.graph_c0	1.55951	2.10002	1.81586	1.15199	1.73252	0.634661	0.722668	0.95164	0.496503	0.0543477	0.226188	0.302442
c116559.graph_c0	0.330343	0.204858	0.109273	0.276248	0.471134	0.509931	1.0285	0.0775309	0.0830301	2.82048	2.97055	2.45581
c116564.graph_c0	1.08635	1.34267	2.07371	0.792127	1.99088	0.265855	0.798081	0.565895	0.577174	0.270086	0.374688	0.30617
c116573.graph_c0	4.92528	4.82917	4.03563	3.07515	4.1567	2.03381	1.94211	2.16611	2.50098	1.39459	1.16082	1.67801
c116577.graph_c0	21.6338	23.3566	16.1118	4.80726	6.41497	4.05641	9.26151	11.012	10.3423	4.4041	6.78489	5.86763
c116581.graph_c0	160.092	322.714	345.45	184.268	105.787	224.046	51.3228	95.0024	90.9773	7.33114	13.5321	9.16127
c116582.graph_c0	2.41703	2.70412	3.64279	0.855015	1.21299	0.29396	0.563351	1.00669	1.1533	0.104287	0.15191	0.145087
c116584.graph_c1	11.8544	13.4382	14.0357	9.17413	12.1902	8.07338	5.85426	7.3797	8.13472	5.81	4.81104	4.60694
c116589.graph_c0	49.0992	35.6245	41.8993	55.9715	55.152	80.142	31.2725	32.763	58.5276	23.0162	21.1125	15.7598
c116598.graph_c0	5.51638	4.72412	4.84573	1.06784	1.44927	0.688107	1.95269	2.63732	2.67032	0.400502	0.977879	0.643868
c116600.graph_c0	27.2606	42.0778	32.859	16.8056	30.3873	7.07774	4.66756	9.14578	9.76649	33.8435	4.28734	9.31161
c116609.graph_c0	11.4137	15.8265	8.09686	4.56247	5.16139	6.14045	8.0992	8.21058	8.62755	9.54487	9.66273	9.67692
c116624.graph_c0	0.847116	0.843771	0.531653	1.18226	1.80966	1.37833	0.301705	0.535552	0.673283	0.596409	0.755447	0.577216
c116631.graph_c0	2.32155	1.80757	6.88985	2.54751	3.86078	2.9229	7.90982	5.08797	6.55286	1.99981	1.72625	3.1944
c116635.graph_c0	2.53967	1.55385	3.34462	3.81066	4.9178	5.50185	1.90494	3.10757	4.79748	2.06743	0.710797	1.95921
c116644.graph_c0	4.26824	7.92706	4.10082	8.74371	7.52332	8.06717	4.39759	3.01126	1.98935	0.0435513	0	0.141377
c116650.graph_c0	7.22036	9.82749	7.69547	1.59617	3.40489	0.756295	5.00779	4.04057	5.68175	3.56065	1.62846	2.06858
c116663.graph_c0	200.11	181.225	129.74	75.8822	100.315	81.2164	145.134	165.205	173.076	127.678	156.287	125.977
c116664.graph_c0	453.119	538.363	341.497	209.974	164.406	276.809	413.234	485.189	578.975	291.966	354.722	234.36
c116665.graph_c0	37.7147	29.9074	31.6557	24.6222	29.0181	21.9307	12.5841	19.1924	19.8346	10.0635	10.8922	8.75591
c116676.graph_c0	1.88348	3.05656	2.35619	1.39607	1.04428	1.05424	0.523799	0.391817	0.792592	0.0969646	0.201777	0.224835
c116687.graph_c0	959.807	690.755	682.982	364.072	412.343	310.523	524.237	787.5	773.846	541.502	669.977	495.506
c116690.graph_c0	12.2719	5.41975	0.41869	3.28933	1.82102	1.5912	4.56319	3.23884	4.46274	12.3599	3.90106	5.88102
c116692.graph_c0	26.9146	21.5222	36.7869	2.52935	6.1028	1.73176	32.8324	22.4132	24.1651	10.0768	6.10652	11.8489
c116706.graph_c0	1.67508	1.42901	0.560253	0.365327	0.393509	0.39613	1.83948	1.32502	1.14872	4.18084	2.71969	3.25857
c116712.graph_c0	4.53517	3.78484	0.847928	1.42907	2.13793	1.37892	3.36143	5.72649	6.65764	1.31515	5.80395	2.55465
c116732.graph_c0	6.60003	8.74468	12.0057	11.7203	18.1244	11.3479	19.2969	18.2067	16.2218	4.76294	1.73449	4.11081
c116740.graph_c0	2.46847	2.47927	3.38199	2.13225	1.28842	2.64434	3.48523	2.56888	2.28215	4.71381	5.92608	5.03536
c116745.graph_c0	131.375	173.101	147.559	55.8208	77.2564	53.6513	85.6797	102.511	97.0362	90.6481	56.0743	67.8269
c116757.graph_c0	7.46116	4.26682	1.46041	1.53833	1.30551	0.610168	3.53569	3.29694	4.37145	4.4875	5.77271	7.13506
c116762.graph_c0	25.0031	24.5287	28.5476	4.27898	4.31308	3.53759	9.56473	13.8823	12.4599	7.60719	8.1908	5.71277
c116763.graph_c0	6.40195	7.43905	6.68937	1.33308	1.5478	0.923871	4.85673	3.3235	4.45424	3.07349	2.21599	2.56958
c116765.graph_c0	9.82445	13.7833	10.5747	1.99583	2.52745	2.47117	5.38032	7.02449	3.79379	4.01251	3.78898	5.50418
c116773.graph_c0	0.939412	1.19287	1.86448	3.40418	2.44453	1.95546	1.22433	0.51445	1.02317	2.10067	1.3625	1.79653
c116786.graph_c0	5.9546	5.76287	3.83017	2.90123	2.27053	2.57882	3.43828	5.01273	4.90502	2.06859	1.65108	2.2077
c116788.graph_c0	7.29088	11.6544	12.8556	13.9833	13.2298	18.4165	7.52827	6.52224	9.26887	1.60181	3.10339	1.66497
c116789.graph_c0	3.78761	1.24021	0.734541	7.9055	6.23251	8.67107	6.95554	6.4957	6.43065	0.462629	0.315066	0.117023
c116806.graph_c0	1.89708	1.11471	5.594	2.06937	2.34235	2.04826	4.51881	3.30751	6.62037	1.31549	1.27748	2.03351
c116817.graph_c0	0.444388	0.341196	0.636992	0.402586	0.289095	0.337791	1.77772	0.451954	0.605013	5.45255	2.75805	2.33409
c116833.graph_c0	72.0892	54.0417	47.2498	68.9383	59.4364	50.8799	43.5269	35.7006	56.5199	16.8379	16.2066	13.9753
c116834.graph_c0	416.668	490.948	507.86	871.313	874.968	1197.6	751.583	642.151	695.755	609.194	624.486	581.102
c116836.graph_c0	0.362859	0.0835797	4.89959	1.24916	0.141634	0.76126	10.4172	2.9892	4.30781	3.41107	7.32058	8.08088
c116838.graph_c0	6.0363	4.38677	3.05383	2.71962	2.26794	2.88551	3.12953	4.30064	4.11346	7.97005	6.69493	6.78179
c116839.graph_c0	1.20556	0.670271	0.96533	0.527247	0.892445	1.09965	1.36953	0.887853	0.860271	1.74207	2.50821	2.83849
c116860.graph_c0	1.55205	1.58886	1.01349	0.67699	0.953588	0.996239	1.32563	1.11078	0.72	2.44145	1.57157	2.71732
c116876.graph_c0	128.195	264.185	341.388	94.7439	97.8734	119.494	48.4024	71.1337	73.9729	18.8456	29.2998	17.3575
c116878.graph_c0	16.907	19.6464	16.3693	16.7153	14.4729	8.5189	9.62462	11.2745	12.1293	2.95258	4.50968	4.36032
c116899.graph_c1	34.738	30.4895	33.3225	30.8546	43.1842	29.0431	20.8107	26.7063	27.3537	15.6404	15.1098	12.2139
c116904.graph_c0	9.52234	48.6367	51.8306	25.5549	17.1522	19.0672	5.61726	6.43421	3.6584	1.92061	1.62941	3.59696
c116907.graph_c0	0.327156	2.32348	1.00824	0.271683	0.904529	0.994722	2.05294	1.71909	1.90041	1.69829	8.27607	3.69444
c116911.graph_c0	21.9702	29.8719	75.0667	120.269	74.2511	57.6283	6.51749	9.05952	10.762	3.47604	2.29353	1.3761
c116912.graph_c0	75.2458	59.1772	57.2887	34.4885	24.9043	31.8153	24.9434	34.435	40.213	21.9682	40.5415	31.1439
c116920.graph_c0	2.55035	0.966183	1.67393	4.10409	2.45594	1.49986	0.726485	0.98973	0.657887	2.85051	2.72069	2.74958
c116921.graph_c0	1.59299	0.650993	1.10488	4.56219	3.61038	4.31227	2.07985	1.72463	1.51115	0.407402	0.872001	0.863686
c116925.graph_c0	61.9802	58.8406	61.0984	60.1173	71.3695	52.4032	38.6459	47.0463	44.2795	22.6711	25.6726	24.7638
c116927.graph_c0	275.315	326.753	44.2902	4.34641	9.2526	12.3519	198.273	137.114	100.676	206.648	122.63	409.512
c116928.graph_c0	0.239321	0.393746	0.676291	0.879625	0.800688	0.860715	0.444093	0.236442	0.692609	0.325265	0.148264	0.416606
c116942.graph_c0	3.39976	4.46717	6.81814	5.03993	4.68981	3.74951	2.34188	3.5048	4.93158	2.13531	1.36946	1.60711
c116951.graph_c0	1.38451	0.113894	4.1109	1.28414	1.60837	0.90206	6.01951	2.95027	5.17013	0.784045	1.70924	2.0777
c116961.graph_c0	3.24612	2.27815	1.26504	0.758167	1.60856	1.04096	0.28645	0.567426	1.68491	0	0.119542	0
c116968.graph_c0	5.03637	3.72877	5.02767	4.92926	5.3534	3.28139	6.64527	6.21973	7.73837	1.27325	2.16204	2.07844
c116977.graph_c0	43.1157	35.3473	22.9794	19.4824	16.1236	16.8933	21.7658	23.6246	33.2452	11.0237	9.73074	11.1077
c116979.graph_c0	6.0014	3.24988	3.2473	0.432069	1.1635	1.34136	1.98273	3.79958	3.76606	1.2604	1.12406	0.918509
c116986.graph_c0	336.631	334.731	219.093	157.303	186.547	101.356	156.507	169.472	151.621	62.7524	90.6884	86.0193
c116989.graph_c0	1.91716	3.95767	4.26213	1.60574	2.43558	1.18783	1.43003	0.772564	0.866759	0.696477	0.477425	0.379986
c116993.graph_c0	6.65135	2.81397	0.887259	20.2168	16.6899	12.2579	34.4721	6.37805	14.1044	38.1892	3.27603	16.8545
c116994.graph_c0	4.41949	4.79479	3.47045	1.10249	0.937527	0.759511	1.92924	2.63821	1.67427	0.797977	1.05671	1.07653
c116996.graph_c0	1.8934	2.03714	1.62842	0.564243	1.02105	1.22713	1.19595	1.34288	1.00398	0.197516	0.328815	0.157024
c117008.graph_c0	297.56	201.31	89.789	462.263	424.274	346.707	439.073	404.597	395.599	130.662	179.025	160.194
c117009.graph_c0	4.5331	7.10357	14.5508	2.60315	3.1182	2.57583	0.839382	1.23445	1.96952	0.224445	0.513761	0.286235
c117029.graph_c0	0.308327	0.49167	0.316172	0.236351	0.312444	0.346143	0.424165	0.301516	0.154993	1.16851	0.760224	1.65682
c117035.graph_c0	30.7674	31.3295	68.1447	17.9382	28.4479	25.3137	14.9389	19.5493	27.1403	2.51865	2.21133	4.00004
c117041.graph_c0	5.4699	7.88226	5.19104	3.68601	4.41736	3.51469	1.21741	0.794719	2.31848	1.58695	1.60036	0.651024
c117048.graph_c0	10.2253	9.82957	7.05449	3.28866	3.46123	1.74408	3.15609	3.04373	3.56144	2.16558	3.10879	1.86301
c117052.graph_c0	63.005	32.0468	28.5956	82.2037	58.4994	62.1441	73.4494	81.2307	112.795	6.68831	6.7586	8.30332
c117059.graph_c0	1.36061	1.31628	1.96593	0.961448	0.876291	0.893583	0.332982	0.553512	0.355663	1.44856	1.2314	1.45787
c117066.graph_c0	5.51465	5.51445	5.25407	1.79494	1.35338	2.13859	1.80278	2.04863	1.97814	0.224402	0.52923	0.72846
c117067.graph_c0	2.51406	2.27091	3.09494	3.57267	2.1887	2.563	0.556801	0.37601	0.590597	0.0279159	0.371784	0.0258917
c117077.graph_c0	7.27922	6.87624	5.97912	4.8409	6.81057	5.14768	3.13074	5.37908	4.8401	0.555804	1.59353	0.486865
c117084.graph_c0	7.6547	5.05175	8.58063	6.50611	5.49729	5.64857	9.59332	9.3158	11.8032	4.14002	6.8921	7.00205
c117090.graph_c0	90.9906	87.5189	41.4668	43.7013	31.58	53.6335	70.0827	85.8927	129.305	67.2582	73.9174	97.5046
c117093.graph_c0	2.95624	4.75181	2.99979	0.597286	0.332058	0.155197	0.420394	0.30282	0.833911	0.554022	0.96241	1.11707
c117101.graph_c0	12.087	4.84655	6.65545	118.523	76.1294	143.263	17.7148	40.1833	34.936	9.18822	41.1275	15.3985
c117103.graph_c0	16.7917	11.1385	11.2522	12.2826	14.9381	14.4506	40.3792	34.2155	31.0523	56.1137	64.1041	57.5923
c117106.graph_c0	6.44498	5.71446	14.0314	11.1889	16.0518	11.6838	3.45204	3.34593	4.31752	5.19216	3.94049	4.75903
c117112.graph_c0	1.06396	1.73239	1.73546	2.02747	1.79006	1.20475	0.552536	0.597008	1.19879	2.53474	2.28279	1.73431
c117116.graph_c0	1.90315	2.61334	5.13076	1.69098	1.82142	1.80274	1.06794	1.56334	0.99656	0.870493	0.310533	0.192232
c117120.graph_c0	11.7687	15.4357	13.369	1.74028	4.46008	1.75223	3.32534	5.43439	4.66549	1.10035	1.06162	0.811814
c117157.graph_c0	3.34689	2.42287	2.07251	2.40833	1.2504	2.26785	3.09631	3.65674	5.33257	6.06509	5.87781	5.30387
c117160.graph_c0	34.0295	24.3284	32.771	54.4885	53.4983	57.2899	38.6808	37.2914	32.6263	51.2644	59.3668	57.5912
c117170.graph_c0	3.9005	3.24024	1.8148	5.56107	4.92933	4.66604	2.04636	3.05648	3.06433	0.434527	0	0
c117178.graph_c0	81.2382	64.984	26.9223	7.47964	10.6847	6.16172	75.3863	64.3908	68.4771	156.467	193.216	192.383
c117192.graph_c0	0.805494	0.927675	0.307895	0.425673	0.371175	0.28573	0.716064	0.477872	0.170589	1.29242	2.19375	1.50427
c117195.graph_c0	3.10629	5.90619	4.51141	5.33615	4.40379	4.89164	1.32401	1.43057	1.75546	0.0663806	0.248641	0.307837
c117208.graph_c0	1.27627	1.39816	1.3386	0.366605	0.212631	0.511092	1.02551	1.04473	1.18664	1.16345	1.99555	0.948293
c117219.graph_c0	2.60067	3.49434	4.12024	1.26069	2.31517	1.49824	1.93257	2.78416	1.44112	4.70248	3.4841	4.74494
c117221.graph_c0	1.77809	1.81659	1.0606	1.32504	2.12689	1.36029	1.10677	1.60419	3.43595	0.357297	0.297405	0.572401
c117226.graph_c0	6.85536	8.37371	8.15903	2.67658	3.08577	3.30553	2.32472	3.49778	3.39391	1.15028	1.17507	1.72154
c117228.graph_c0	183.593	154.797	113.928	57.537	74.6058	68.0486	93.0323	89.6943	78.7261	147.783	149.161	157.345
c117245.graph_c0	134.881	151.511	131.118	68.3849	90.3592	74.9675	83.7407	95.7619	89.5154	67.7641	46.3492	43.3156
c117246.graph_c0	19.8635	19.1621	9.12961	7.64305	9.17055	7.46173	19.6417	18.0512	19.4479	19.3767	26.1563	32.0396
c117247.graph_c0	1.12489	0.475906	0.572581	2.64129	1.36652	1.04702	1.491	0.466958	1.12518	0.468019	0.194784	0.16881
c117291.graph_c0	2.94995	2.82049	6.55817	1.66399	0.461666	0.96463	0.65488	0.70759	1.18213	0.0315199	0.209891	0
c117301.graph_c0	0.933654	1.1015	0.979254	0.2063	0.266657	0.207716	0.214346	0.138959	0.148815	0.0515831	0.0429365	0.0717644
c117304.graph_c0	3.76068	7.29809	10.1106	2.11927	0.895764	3.07918	0.724683	1.26486	1.19332	1.07322	0.837487	0.591019
c117307.graph_c0	0.0643959	0	0.0369224	0.0388923	0.146624	0.0391593	0.909206	0.174646	0.163654	1.65318	0.951107	1.78135
c117316.graph_c1	21.7463	16.12	19.1727	26.6594	29.9153	27.9012	24.7107	22.7416	21.5287	38.6267	34.9197	32.2398
c117322.graph_c0	9.47559	4.64731	1.33242	8.15995	5.94165	4.50235	6.3756	4.54365	6.47482	1.10177	0.815185	1.32466
c117323.graph_c0	0.305662	0.16836	0.285744	0.385265	0.466859	0.412155	0.387782	0.36493	0.361865	0.903108	1.01483	1.11683
c117328.graph_c0	1.57292	1.08691	1.41077	0.712482	0.394686	0.286949	0.549914	0.525617	1.17474	0.508996	0.95327	0.47209
c117331.graph_c0	40.3476	53.9796	25.6842	15.3603	15.7121	12.6311	49.4049	45.8274	45.3956	80.662	58.3038	76.0869
c117335.graph_c0	9.60128	15.2822	6.79224	1.87037	2.9144	1.20672	3.58476	5.52453	3.49306	0.749174	0.736975	0.758022
c117337.graph_c0	10.2849	8.24116	17.1486	17.1625	13.0423	18.6079	9.74931	9.99127	16.4594	3.79129	2.05812	2.47167
c117339.graph_c0	0.108702	0.0312977	0.0701171	0.0246193	0.238667	0.0247883	0.358113	0.110553	0.355184	3.10868	1.40908	8.73547
c117340.graph_c0	3.18384	1.97718	2.89933	5.23142	5.87866	6.17844	4.55403	4.41264	4.07967	4.87871	6.06196	6.68908
c117360.graph_c0	49.9955	49.7512	38.25	40.0148	34.3141	24.4168	46.9157	44.4183	39.6061	4.8517	5.70765	6.47987
c117365.graph_c0	77.2592	44.6495	13.9713	49.1593	53.5162	42.4397	60.255	64.647	99.6702	14.6122	9.61715	32.7562
c117366.graph_c0	4.45264	4.03298	2.67266	2.75223	3.28136	2.00959	0.785835	1.20287	1.08612	1.60222	1.0057	0.852648
c117373.graph_c0	2.58989	3.14252	1.949	6.9969	5.86686	2.82641	2.00246	1.17589	1.66226	0.628564	0.1744	0.194329
c117383.graph_c0	12.8846	13.0594	11.3267	3.98419	4.89467	4.07659	5.03462	4.78706	6.26585	3.17709	5.13218	3.64594
c117388.graph_c0	16.8691	9.03726	3.3581	3.5716	1.99754	1.48686	3.88931	6.47701	5.61519	2.18967	1.57246	0.75661
c117408.graph_c0	1.5635	1.40723	0.994388	1.7616	1.9616	1.90553	1.16249	0.908639	1.28791	0.758919	0.619319	0.441657
c117414.graph_c0	1.19001	0.228419	6.354	1.75186	1.887	1.35684	7.28074	3.27781	5.72449	1.85322	1.58932	1.97928
c117430.graph_c0	3.31113	4.84938	17.7613	0.832278	2.46532	3.544	2.75635	3.25072	3.02267	0.151741	0.234568	0.160844
c117436.graph_c0	6.37488	7.88703	5.6727	8.26256	7.63733	7.97385	10.0701	6.99696	6.56518	13.6182	11.395	14.7194
c117445.graph_c0	3.9863	6.01197	1.7006	2.45054	2.57784	2.06335	1.50385	1.62489	0.999287	0.340407	0.25352	0.265873
c117449.graph_c0	25.7928	21.4358	23.6722	51.485	46.8599	28.3811	11.6716	14.1389	27.6489	7.52672	1.48825	1.28386
c117449.graph_c1	10.8854	2.94226	6.30503	23.7481	14.4159	14.0832	3.03201	4.29275	6.65389	2.64189	0.837731	0.583412
c117466.graph_c0	24.3414	12.2223	12.5464	30.1247	23.9172	26.6591	22.2141	25.5782	36.4744	5.30394	6.8764	7.98069
c117478.graph_c0	0.742435	0.559071	0.85956	0.129346	0.417971	0.364654	4.46176	3.48497	4.66519	0.679171	0.161522	1.10987
c117479.graph_c0	13.4117	12.5499	7.5439	6.72595	4.03138	7.04519	8.34084	8.09877	8.15151	11.935	14.6476	16.3214
c117494.graph_c0	94.0311	76.2363	73.9799	48.4842	62.786	46.9898	45.591	55.3268	62.6051	36.9277	39.2783	28.9579
c117540.graph_c0	1.71882	0.64785	5.07988	1.44389	2.22618	1.62484	4.47121	2.79694	5.17374	1.02646	1.4731	1.80558
c117541.graph_c1	2.29236	2.28468	2.35068	1.35786	0.774322	1.56824	3.19509	2.24172	3.84116	2.29674	3.86507	2.87116
c117543.graph_c0	55.0196	35.1611	41.6749	55.5238	56.2702	54.1774	57.0131	57.7829	53.8795	96.1538	131.782	114.496
c117562.graph_c0	23.088	18.6472	21.6427	26.6044	24.9661	19.1883	22.1508	22.7772	19.7619	11.6748	10.417	10.3869
c117568.graph_c0	459.592	461.447	286.264	219.205	221.44	222.47	570.807	758.284	779.899	175.715	376.612	135.015
c117570.graph_c0	72.0278	48.9387	17.4264	16.8628	9.89726	18.1271	75.3184	69.971	96.2546	28.861	41.6791	30.6646
c117571.graph_c0	6.76263	8.01277	3.47057	0.781569	2.44411	0.837705	3.09104	2.97188	3.0008	1.13472	0.446018	0.321579
c117579.graph_c0	4.00265	6.59307	4.04291	2.10822	2.72502	3.01422	4.77517	8.52029	6.64069	4.16439	10.6184	6.69816
c117582.graph_c0	20.3236	23.4064	12.9858	11.5508	13.237	12.592	21.0023	22.5709	22.2401	17.7253	14.5959	20.3927
c117591.graph_c0	1.24995	1.18762	1.45127	2.88754	1.95155	1.93824	1.58832	1.27123	1.39543	3.43303	2.68082	3.08563
c117596.graph_c0	38.4731	31.1177	18.3393	9.96522	16.952	10.5369	50.6218	57.9184	35.6902	33.8678	67.9933	64.3106
c117597.graph_c0	20.8658	9.84087	5.26277	3.72067	2.63593	4.14849	11.312	12.699	22.2759	6.39982	1.66308	5.03817
c117607.graph_c0	3.70733	2.0953	1.32853	11.102	5.25904	4.88461	2.84337	2.65328	3.32751	0.505424	0.550149	0.252418
c117620.graph_c0	8.79529	6.64742	6.10308	4.23298	5.4129	3.39595	6.20904	6.04807	4.92582	2.54698	2.12004	2.57229
c117626.graph_c0	26.5948	22.4361	22.0131	10.3196	11.5921	9.7331	10.0219	14.5877	11.0142	11.7957	9.59929	9.98802
c117643.graph_c0	11.2465	4.58429	20.8938	14.4243	34.5267	20.4306	16.6223	19.2133	24.9459	4.11473	3.30587	5.47567
c117658.graph_c0	2.21958	4.72907	3.58882	0.68367	1.27789	0.749101	0.96104	0.993244	0.821944	0.22625	0.20925	0.0466322
c117664.graph_c0	4.35028	2.89873	7.56308	5.03893	4.33605	7.68115	4.44575	2.24378	1.35376	2.00604	0.937418	1.0119
c117674.graph_c0	3.51817	5.86946	7.12618	4.25957	11.5667	9.71731	34.0593	27.404	20.359	36.2344	53.0524	41.0505
c117687.graph_c0	15.5564	12.9541	9.70414	4.41508	5.8929	5.54063	8.14408	10.0207	8.78905	11.8594	7.67412	7.56796
c117688.graph_c0	51.7393	60.8667	81.7116	51.225	47.1548	30.8801	17.6712	30.7587	22.5349	8.30398	4.68657	5.74724
c117692.graph_c0	1.14291	2.32643	1.50873	0.505661	0.804035	0.242444	0.675492	1.21643	0.521085	0.33114	0.0751725	0.0837626
c117693.graph_c0	6.81197	8.68464	7.44985	6.27278	7.57732	6.18799	12.9557	11.9172	11.7855	18.5737	11.7604	19.9361
c117695.graph_c0	1.32596	2.64696	0.950327	3.66377	1.96242	1.89485	1.5185	0.8316	0.481396	0	0.0208341	0.0232148
c117698.graph_c0	9.76169	11.4036	9.02746	5.76885	6.58943	4.14889	7.57463	7.82846	10.5177	8.04437	12.8641	14.0768
c117701.graph_c0	0.469775	0.676291	0.202015	0.0354655	0.343812	0.107127	1.14231	0.637032	0.469023	2.03959	1.62389	1.8917
c117706.graph_c0	6.49674	9.2999	7.38688	1.82886	2.68629	1.74098	4.28407	5.03951	5.63682	1.12243	1.38413	1.38807
c117707.graph_c0	51.4519	43.6858	57.3146	12.5456	25.5846	33.9508	44.4113	42.0015	54.4894	68.2242	41.3333	37.4605
c117712.graph_c0	1.12088	1.14421	0.591554	1.77703	2.01355	1.69628	0.0959136	0.181358	0.27746	0	0	0
c117717.graph_c0	266.414	546.531	667.939	161.251	134.355	156.156	65.0845	168.152	152.143	30.5625	67.0468	32.0133
c117722.graph_c0	1.42438	1.42647	1.54461	1.40261	1.51081	1.24277	3.20608	3.02324	2.63061	2.52509	4.61233	4.74906
c117728.graph_c0	1.68997	1.22546	0.986917	3.96927	3.11498	3.46365	3.16179	2.27044	5.02203	2.62297	1.92759	4.9094
c117729.graph_c1	9.11534	3.03996	3.51119	3.50722	4.80807	4.43017	3.44524	2.89928	3.56491	0.159444	0.099538	0.295766
c117747.graph_c0	0.0976532	0	1.00784	0.16219	0.047646	0.0445373	2.95669	0.860738	1.04588	0.276504	0.767185	0.46162
c117760.graph_c0	0.452524	0	3.78073	1.5227	1.07241	0.707608	4.9288	2.76138	4.01339	0.292873	1.52363	1.29028
c117762.graph_c0	10.4488	11.514	20.5704	33.744	24.8976	29.416	6.92705	8.26129	4.7639	6.01542	3.10898	2.662
c117768.graph_c0	5.53248	6.3423	16.8839	4.29605	6.51825	6.99994	2.2078	3.68197	5.58147	0.462014	0.192284	0.562425
c117770.graph_c1	17.2878	17.4811	21.588	24.1872	25.0552	22.7355	21.8069	23.0095	19.5079	29.3701	39.4646	34.7431
c117776.graph_c0	5.79297	3.69974	5.02753	4.15073	3.70007	2.73811	4.85788	5.83804	4.99023	10.3785	8.73807	8.79611
c117799.graph_c0	11.2427	16.4429	36.4095	18.8831	12.4272	17.0615	3.41821	3.54155	4.17202	4.6201	2.8139	3.29222
c117807.graph_c0	3.78667	1.15439	1.69222	3.53137	2.89812	2.33654	2.72561	2.64294	3.27518	1.00912	0.629976	1.44293
c117829.graph_c1	7.89706	5.62779	3.75241	21.4626	11.7082	5.69103	1.80698	4.48168	7.12805	0	0.123396	0.0458324
c117842.graph_c0	2.56239	1.61948	2.15003	2.37797	3.56769	2.25178	1.50008	2.25643	1.05508	0.530881	0.530271	0.229781
c117844.graph_c0	3.79986	4.86612	3.17051	3.13415	2.82249	2.17275	1.44135	1.8746	2.03845	2.18397	0.775274	1.01281
c117858.graph_c0	1.42495	1.91052	1.13407	1.25237	1.32823	1.66836	1.24116	1.01661	0.764418	0.433583	0.421054	0.469169
c117869.graph_c0	78.2771	110.954	88.2387	34.8848	56.3209	28.855	46.4472	59.3863	53.0734	56.1546	30.7919	36.4087
c117877.graph_c0	3.00729	1.83359	1.39971	4.29495	5.38581	1.96859	0.86585	1.51126	1.61845	0.601067	0.433605	1.04064
c117878.graph_c0	8.4523	6.3777	6.97315	4.41671	4.654	5.48628	10.6993	9.53937	10.5911	10.4433	15.1624	9.07376
c117878.graph_c1	4.87878	4.37019	5.52293	2.83324	2.6449	3.91769	5.29873	7.0823	5.90421	6.70639	13.3659	5.12504
c117880.graph_c0	98.7193	86.5025	132.854	43.5928	68.2121	42.8228	110.577	118.617	123.467	20.5956	21.2813	27.6367
c117882.graph_c0	1.874	5.84167	5.222	4.27825	1.63362	4.53553	0.682053	0.914835	1.11579	0.226398	0.471121	0
c117885.graph_c0	1.89042	1.25606	1.33404	1.00999	1.11156	0.685321	2.48659	3.59874	5.67539	0.713696	0.936792	0.967462
c117885.graph_c1	3.02632	5.55893	9.52156	16.0681	9.90611	15.1301	1.29808	2.1428	3.71339	0.303711	0.505603	0.402414
c117886.graph_c0	1.75258	1.57318	1.30781	1.28419	1.33295	0.987384	1.31001	1.65136	1.48778	2.56878	2.84282	3.79038
c117893.graph_c0	37.4151	30.8032	18.2062	15.809	22.5536	15.6092	64.5292	79.1985	69.6981	23.8561	22.7054	36.1079
c117899.graph_c0	10.9164	28.3182	31.5842	4.08065	5.94678	6.6222	2.59376	2.96421	4.09794	0.600191	0.649459	0.278336
c117904.graph_c0	2.87542	3.31157	4.87466	4.90931	5.74668	9.65904	6.1938	6.18618	5.87212	8.11041	8.49727	6.59294
c117920.graph_c1	7.34718	8.31637	7.51221	1.85684	2.98474	1.66825	3.7398	5.16325	5.42644	4.32141	6.71843	3.67683
c117928.graph_c0	16.0924	18.9933	17.5493	34.7645	29.809	21.3078	11.0504	11.8585	13.7869	7.86938	6.85144	5.87259
c117928.graph_c1	31.2676	24.8654	25.0947	44.1334	40.3125	30.9951	14.7328	16.627	21.4793	13.2023	13.8229	9.51105
c117928.graph_c2	4.93702	4.82064	4.89222	11.7649	10.2637	5.97179	3.33376	3.38377	3.74067	2.67427	3.64254	2.25488
c117928.graph_c3	10.9171	9.19049	10.3902	21.3368	15.466	13.7998	5.68567	6.31238	8.02763	6.40204	4.59748	3.43463
c117939.graph_c0	3.5888	3.06966	1.1552	8.80299	7.90514	5.03473	2.4298	1.64352	3.26875	1.25981	0.850777	0.198418
c117944.graph_c0	0.965318	0.871365	1.48093	1.7963	1.80758	2.35598	0.761278	0.61028	0.681981	2.21618	1.64793	2.98731
c117948.graph_c0	2.9037	4.39516	2.51159	0.751588	0.793376	0.635668	1.59304	0.945004	0.72288	1.12756	0.375421	0.836643
c117955.graph_c0	152.997	171.285	60.7078	12.5797	10.6143	10.9197	55.3112	103.007	131.372	24.9965	31.894	16.399
c117959.graph_c0	4.1746	6.41042	2.51677	1.39041	2.85555	2.8559	6.6068	4.89085	4.45766	3.22162	4.97735	6.53497
c117964.graph_c0	13.9737	14.2725	12.338	14.2812	17.4022	17.7089	25.1023	20.147	19.0689	42.8187	22.5333	52.3903
c117966.graph_c1	8.04849	7.84607	6.43155	3.87535	4.0197	2.74582	3.60893	5.76854	4.7972	3.15819	2.24046	2.79605
c117972.graph_c0	0.235211	0.23219	0.144495	0.243526	0.393469	0.337148	0.474421	0.170868	0.292781	1.48422	1.33046	1.87077
c117979.graph_c0	6.60976	6.92033	2.70142	8.28919	11.0875	8.39592	12.8544	8.33344	10.4119	10.0847	11.0722	10.5872
c117987.graph_c0	1.34741	1.1733	2.06329	1.13134	2.82206	1.28899	2.93867	2.1725	2.72032	0.446654	1.2083	1.27733
c118002.graph_c0	28.4864	36.6331	44.0681	28.775	31.9717	30.3215	27.0275	27.4905	26.6648	13.5291	8.0223	8.22199
c118003.graph_c0	8.07566	8.96363	10.2504	7.51041	9.21283	6.58336	4.27806	5.97141	5.69384	2.1872	1.71023	1.65977
c118004.graph_c0	51.4084	41.3923	34.0476	23.7566	26.9142	19.9614	34.356	39.6393	36.5355	41.7616	42.9434	46.3684
c118007.graph_c0	4.67093	4.6927	4.58705	9.30343	11.6051	7.67514	3.89769	3.36912	5.01525	7.27883	1.31168	4.38471
c118028.graph_c0	7.02435	8.83963	3.18273	2.17294	1.87245	1.46899	5.28943	3.6591	4.03059	3.29873	3.42415	3.85143
c118029.graph_c0	8.8172	4.93529	5.32947	5.55795	10.4391	7.35367	8.96677	14.6738	17.6118	25.542	35.3712	22.2164
c118053.graph_c0	1.77412	2.18917	4.63197	3.27187	3.30786	3.93007	1.1928	1.25658	1.82878	0.78939	0.74667	0.798713
c118058.graph_c0	2.31874	2.30434	3.97238	0.779264	0.857626	0.153511	0.580841	0.589555	0.549904	0.254148	0.176289	0.157147
c118073.graph_c0	1.08484	1.40957	1.62679	2.06638	2.44294	1.87759	2.51353	1.83885	1.36334	4.31614	3.25174	4.20773
c118084.graph_c0	37.8239	44.208	66.5823	73.7724	82.2583	85.6511	33.3294	40.8669	36.5477	23.789	32.2434	24.6894
c118101.graph_c1	2.25419	1.91293	4.42163	1.82719	3.66614	2.52512	4.76474	4.46449	5.29802	1.79164	1.08121	2.36797
c118102.graph_c0	0.706566	0.728084	0.543715	0.269517	0.435462	0.644497	0.525053	0.41603	0.648055	1.68475	1.8581	1.95324
c118103.graph_c0	0.410264	1.29936	2.73457	3.25213	2.56887	2.1206	0.579252	0.695416	0.37237	1.9361	1.38594	0.359143
c118107.graph_c0	3.9025	5.53664	4.81562	4.30398	3.58738	3.30173	2.39563	2.99109	2.58724	0.704631	0.746477	1.12884
c118111.graph_c0	3.624	4.85095	3.46967	4.69546	3.41627	2.80668	0	0	0	0	0	0
c118112.graph_c0	5.83786	4.02202	1.24027	1.58976	1.93281	1.64822	4.30113	3.92283	4.57955	1.65298	1.63798	1.64264
c118113.graph_c0	0.404447	0.602794	0.0409228	0.107765	0.441099	0.130206	0.806173	2.97612	3.05765	3.01791	4.79978	1.27458
c118115.graph_c0	16.9812	18.6594	21.1656	26.3601	24.4295	19.1949	12.2936	11.8418	18.0837	9.04132	8.216	10.3209
c118134.graph_c0	11.3892	27.3315	16.1169	3.59081	4.21053	4.50789	5.64351	6.04672	6.72151	2.81287	2.74341	3.32043
c118154.graph_c0	0.865536	1.01344	1.88582	0.274442	0.337843	0.315801	0.24441	0.205397	0.722744	0.0980304	0.231195	0.212152
c118156.graph_c0	7.60954	5.93279	2.86785	1.78153	1.54351	1.30632	2.5552	4.45651	3.09637	1.69466	1.20908	1.36969
c118160.graph_c0	17.1455	14.972	11.3518	9.73423	16.9898	15.8208	34.7743	60.0024	57.901	112.269	130.499	97.0918
c118165.graph_c0	43.6478	30.8456	32.9816	73.6669	61.7747	52.5185	45.8364	46.6488	47.4615	20.642	28.6927	17.1142
c118168.graph_c0	6.94962	4.04685	2.45125	1.55629	1.82874	1.86968	4.29971	2.93836	3.06173	9.30826	5.85238	7.3004
c118182.graph_c0	2.01116	1.87504	4.74431	3.78277	3.12136	4.78713	1.60458	1.11036	1.87755	1.08468	1.89601	2.55533
c118204.graph_c0	23.0911	18.1715	8.88151	3.31252	3.13556	3.55761	22.757	20.9826	18.0781	29.5664	23.2106	30.0997
c118209.graph_c0	1.48227	2.35851	1.49289	0.353379	0.228384	0.266854	0.972978	2.18192	1.57195	0.817319	0.71709	0.840009
c118218.graph_c0	222.337	206.675	166.695	191.491	145.586	276.792	293.391	294.86	376.46	137.703	128.672	173.738
c118219.graph_c0	50.7647	38.9511	19.7728	12.7013	13.8324	11.4349	58.2904	64.1309	60.8394	101.019	155.518	185.365
c118220.graph_c0	9.94544	14.5124	18.6969	31.464	30.1565	31.7987	24.2365	10.6973	12.6754	17.3091	11.5114	18.2146
c118227.graph_c0	10.4113	8.62162	8.22385	6.69643	8.16451	4.73402	11.221	9.85285	9.86652	18.0618	9.90421	17.5452
c118235.graph_c0	239.33	194.637	170.963	269.037	239.587	287.439	135.602	252.098	315.172	4.99361	21.9048	2.32998
c118238.graph_c1	0.602844	0.370286	0.6913	0.182046	0.274525	0.219954	1.70231	2.12544	0.393957	3.59597	4.35718	5.23505
c118248.graph_c0	3.92715	2.57262	4.67898	2.67646	6.82059	1.08451	0.23739	1.75883	2.70765	0	0.203796	0.0378474
c118257.graph_c0	9.7967	4.35714	2.15779	0.324701	0.233166	0.363256	6.93473	5.10326	6.46285	12.8548	11.4509	15.0603
c118262.graph_c0	1.13853	0.927452	1.26578	1.6352	1.97812	1.31714	0.104552	0.564836	0.846858	0.471766	0.235612	0.379218
c118265.graph_c0	1.27729	0.966682	2.04014	1.62	2.17231	2.66306	0.549611	1.15058	0.59622	0.867995	0.653688	0.613378
c118273.graph_c0	1.46806	1.4147	0.69572	1.08569	0.526247	0.929168	1.57924	2.13294	2.6758	1.96812	0.875596	1.41627
c118281.graph_c0	4.63319	6.35041	3.92416	4.53252	4.88216	3.2781	2.05617	1.91708	1.70768	0.738246	0.963267	1.07334
c118303.graph_c0	24.6703	35.7249	30.6853	15.1551	14.8087	13.0536	17.4484	19.9124	18.3059	11.7555	11.7123	16.7677
c118304.graph_c0	2.00024	2.34204	2.29374	2.0839	2.40731	2.21984	1.60035	1.28839	1.41608	3.81353	2.67143	4.3775
c118313.graph_c0	0.614501	1.08684	1.17025	1.43151	1.7561	1.98183	0.578409	0.513363	0.454162	0.149139	0.0620698	0.184434
c118316.graph_c0	2.45346	1.48526	2.70525	2.56462	2.0565	3.0126	2.66465	1.3116	1.43889	4.09692	6.16796	7.99622
c118324.graph_c0	60.9602	58.3698	43.194	32.598	38.7921	30.9014	52.5336	57.813	66.4164	73.9425	73.6734	70.1694
c118328.graph_c0	39.6076	44.6075	48.215	40.9561	51.4356	37.2914	27.7256	31.3813	32.5178	15.1514	13.4603	16.0228
c118330.graph_c1	42.6247	42.7379	65.7351	24.2365	38.1889	28.2703	19.7428	25.7966	23.8256	14.1515	22.9928	14.6232
c118341.graph_c0	1.02428	0.92406	1.39481	2.2889	2.48213	2.02433	0.803437	0.434052	0.669367	1.04409	0.434538	0.789055
c118342.graph_c0	17.2727	17.1915	15.5747	10.13	10.4324	9.65225	14.7693	16.3649	13.9017	21.6017	16.5581	18.5648
c118350.graph_c0	2.10333	2.06787	5.22099	1.59564	1.98572	1.20105	0.836985	1.54783	1.76937	0.619764	0.386907	0.43112
c118352.graph_c0	21.7775	12.0889	7.59194	79.397	62.173	45.4043	19.2604	11.0613	22.204	22.4593	5.36514	11.0265
c118353.graph_c0	2.38791	3.56319	1.08936	0.771258	1.47915	0.435627	1.38768	0.908072	0.610627	0.188141	0.293633	0.1745
c118360.graph_c0	16.1651	18.7674	15.2126	10.1703	11.889	9.40665	13.5159	15.1348	13.3884	22.3497	15.9574	20.3406
c118372.graph_c0	9.28598	10.2624	9.03511	9.29055	3.26456	5.64682	5.4739	6.74123	7.08316	1.5227	1.20851	0.32844
c118374.graph_c0	3.0337	2.76437	6.22177	3.26175	2.66756	2.18943	7.18587	4.23812	3.73991	2.22771	0.597144	1.50586
c118401.graph_c1	2.17508	1.98313	0.883375	2.4631	2.09301	1.51556	0.113741	1.10606	1.41483	0	0	0
c118406.graph_c0	2.6011	3.1524	3.45967	1.91802	1.9922	2.08293	3.24547	3.1837	3.3601	4.89859	3.29333	5.92548
c118429.graph_c0	9.03032	11.2616	9.16817	4.84076	4.64062	4.75214	5.0044	3.69537	4.21937	3.78244	1.56161	2.2733
c118431.graph_c0	29.9877	24.053	9.76762	2.62035	2.49043	1.55197	3.48326	5.66706	7.96848	0.81899	0.441104	0.268096
c118448.graph_c0	9.97162	11.3798	16.5804	17.027	18.8713	20.5341	5.94444	6.60728	7.47085	4.6202	3.78877	2.76157
c118450.graph_c0	3.58217	1.87209	1.44981	3.32702	3.70117	1.0434	2.0684	1.92873	2.49175	0.272749	0.510817	0.284595
c118451.graph_c0	246.152	185.788	174.622	270.195	274.299	216.589	270.008	236.071	248.614	123.703	90.479	124.89
c118457.graph_c0	94.7663	95.3898	79.0776	206.975	170.783	275.672	184.283	131.87	171.206	305.884	81.4083	238.362
c118468.graph_c0	8.87696	9.58206	12.5696	7.20106	7.67422	5.4956	3.79655	5.93864	5.79005	2.82889	2.00467	2.34012
c118472.graph_c0	16.017	21.5828	15.5628	3.88456	5.99079	3.37739	6.43073	8.4303	6.53052	1.69097	2.6011	2.07024
c118473.graph_c0	3.97483	3.06	2.81528	4.71781	5.18546	4.36242	1.80066	2.83192	3.58841	0.192594	0.581125	0.66986
c118487.graph_c0	88.8475	74.0621	83.1343	146.06	143.43	168.481	122.436	89.3204	117.213	154.189	137.776	157.548
c118488.graph_c0	0.212882	0.171621	0.32956	4.76356	2.99137	5.57299	0.220416	0.519615	0.579657	0	0.120416	0
c118489.graph_c0	149.642	82.7589	71.0231	128.087	205.761	202.507	282.286	326.105	299.782	262.406	438.332	339.082
c118492.graph_c0	2.82561	2.24223	0.918721	1.60769	1.59721	2.56168	3.98949	2.45318	2.96496	9.23008	10.1193	11.7462
c118494.graph_c1	30.1365	17.5356	10.7656	25.0861	17.4753	17.9183	29.1833	17.8656	18.7604	34.0431	32.0306	40.967
c118500.graph_c0	28.1149	21.8343	6.09406	4.31962	2.63229	4.19332	25.2298	20.2667	20.38	21.666	9.241	17.461
c118501.graph_c0	0.561314	1.7012	0.584391	1.87347	2.56574	2.96424	0.222462	0.330505	2.31674	0.10038	0.0835541	0.062068
c118505.graph_c0	20.5535	31.2825	22.443	18.5378	24.0457	13.714	7.82404	9.16981	10.6365	5.68466	5.11717	4.84305
c118506.graph_c0	1.89488	2.92207	1.7678	0.26186	0.12536	0.117181	1.02783	1.40453	0.944467	0.545628	0.666112	0.269902
c118507.graph_c1	2.91002	2.54385	1.176	1.07992	1.40272	1.11932	2.39259	3.04871	3.1313	3.97094	5.0406	6.20588
c118517.graph_c0	12.73	10.2674	1.97928	4.16975	3.9047	3.5932	11.4945	15.0975	13.7521	9.95638	9.32338	11.0857
c118522.graph_c0	15.7588	21.9627	33.4052	26.2537	29.0101	41.0508	19.588	22.1724	22.1129	12.565	15.4262	13.7867
c118529.graph_c0	1.15314	3.49487	4.07141	1.15463	1.984	2.38047	5.8555	2.43813	2.71022	8.83295	5.8647	7.65057
c118530.graph_c0	16.5494	20.2248	17.4238	3.29532	6.5349	2.52691	5.60059	7.88883	6.66424	1.09134	1.31719	0.835072
c118534.graph_c0	1.72594	2.3136	1.24105	0.743345	0.800688	0.206468	0.319587	0.575517	0.647154	0.512733	0.133371	0.2675
c118536.graph_c0	4.21285	4.9538	3.92773	2.98269	4.49099	1.6469	2.66582	2.35832	2.71838	1.5838	1.35169	0.799563
c118554.graph_c0	11.2151	13.2159	19.1295	28.857	24.3136	36.187	14.9776	16.3742	18.244	9.10108	10.3686	9.44319
c118563.graph_c0	87.4852	53.4265	21.8336	60.115	56.174	53.7049	82.8406	105.98	115.02	5.6006	14.0207	4.84034
c118565.graph_c0	2.11967	2.14734	1.36726	2.43591	3.77294	3.18663	5.4313	3.89234	3.74089	8.82489	6.32797	10.7415
c118578.graph_c0	2.24349	2.58379	2.95858	1.71629	1.65409	2.63758	2.74523	2.07887	2.74217	5.47719	5.05259	5.28954
c118581.graph_c0	4.48104	1.96298	0.638379	0.448292	0.831616	0.70213	4.73539	2.37653	2.54509	5.10635	3.86165	8.08603
c118588.graph_c0	1.80345	1.147	0.787101	0.99979	1.23451	0.908443	3.14169	1.20452	1.31927	2.13403	2.20771	3.16688
c118592.graph_c0	17.9729	17.0028	11.0884	4.23671	9.43131	6.47396	23.0627	17.365	15.8601	48.5013	27.6634	36.6427
c118600.graph_c0	3.15261	4.24736	3.73456	2.73032	3.09573	3.79804	2.23958	1.9762	1.9652	0.988099	1.21501	1.64545
c118611.graph_c0	7.81047	4.51483	6.07396	5.69315	7.27119	5.56845	5.211	18.3217	11.5381	0.711756	1.57986	1.00594
c118616.graph_c0	1.10408	0.90825	0.135652	0.821611	0.808036	0.395642	0.668078	0.521336	0.901891	3.48347	3.08542	2.89951
c118623.graph_c0	3.96014	6.27115	9.38478	1.13088	3.08731	1.74723	2.73489	1.61978	2.62545	0.975053	1.76525	2.05741
c118639.graph_c0	2.74561	2.36247	2.46993	1.80118	2.49445	1.52568	1.06939	0.930788	0.928062	0.285947	0.862805	0.298365
c118643.graph_c0	2.87693	2.10306	1.4668	1.03004	0.890961	0.597124	1.4756	1.22643	1.66992	2.86818	1.72153	2.06302
c118652.graph_c0	0.120745	0.41718	0.145385	1.42203	1.08399	1.16746	0.909226	0.540324	0.736461	0.984639	1.11555	2.18164
c118654.graph_c0	14.7653	12.1197	10.0674	2.85587	5.99402	3.40405	10.4726	12.8479	10.5781	14.3341	4.82935	3.57936
c118661.graph_c0	7.79801	9.04431	7.46502	5.89123	4.94749	5.9568	6.61379	6.7818	5.97232	10.923	11.0663	11.723
c118665.graph_c0	89.2144	91.1151	88.9217	43.173	48.9491	38.3343	53.0254	66.6139	62.5589	54.1019	36.9398	38.2729
c118671.graph_c0	10.9613	8.22216	6.55357	14.2855	14.0505	11.3578	7.78336	9.19213	13.5095	3.18535	3.44456	4.04019
c118674.graph_c0	11.1375	11.3605	8.38302	1.04743	1.7709	1.29492	5.7445	7.68043	6.04137	1.92281	2.27657	1.81414
c118677.graph_c0	5.68267	8.14993	8.66817	4.20106	3.79275	3.34969	3.27999	4.47088	4.46684	2.70198	1.49095	1.9429
c118684.graph_c0	254.554	389.273	551.76	401.022	301.59	384.828	80.0709	132.484	172.551	14.879	15.4901	20.9002
c118685.graph_c0	0.203763	0.625788	0.803211	6.76851	4.05956	12.4373	0.111881	0.345387	0.35139	0.11539	0.0640321	0.160536
c118700.graph_c0	4.03697	8.78205	5.78666	2.96955	3.09762	2.01427	3.44262	4.38644	3.79563	0.820662	0.878271	0.833649
c118701.graph_c0	17.6716	18.7564	39.1772	31.446	50.9027	88.1567	42.5337	50.5306	59.1449	16.7662	13.6349	21.2191
c118707.graph_c0	4.76688	7.19992	6.62009	0.761044	1.50606	0.98011	2.28023	2.64258	2.00016	0.398283	0.386775	0.24627
c118709.graph_c0	37.3962	43.5183	44.3262	20.2014	15.3673	17.4513	16.8241	21.3108	24.6652	12.1856	9.77492	9.20571
c118716.graph_c0	1.60142	1.80509	2.60808	4.10541	4.38886	3.8228	1.76394	1.55938	1.3731	4.51512	1.28488	2.57707
c118723.graph_c0	0.0732109	0	0.535202	0.132648	0.107161	0.0667795	1.17149	0.707346	0.717647	1.8242	5.7286	3.23006
c118728.graph_c0	1.11374	2.00097	1.53259	0.968612	0.673819	0.223497	0.251597	0.11327	0.266869	0.176598	0.230993	0.257389
c118729.graph_c0	4.94897	3.80806	0.687708	3.38705	2.74152	0.906785	2.27829	2.06604	2.82457	0.195814	0.672338	0.431338
c118734.graph_c0	12.9866	13.3048	16.9592	23.7465	26.1809	25.2177	21.0543	17.7656	16.0536	25.8753	25.1433	28.958
c118737.graph_c0	1.2732	0.828794	1.38067	3.30987	2.6739	1.2371	0.338685	0.534843	0.663216	0.219439	0.391404	0.116302
c118739.graph_c1	7.57486	13.9582	8.86006	56.4358	20.8742	36.316	3.8787	4.37578	7.39223	8.57926	27.3078	9.35766
c118746.graph_c0	5.64479	4.44102	4.01569	5.13485	4.85093	5.57269	4.46051	3.18939	6.5782	2.57835	1.73007	1.73255
c118749.graph_c0	0.996894	1.30956	0.643033	0.56445	0.0607994	0.241538	0.0879697	0.253467	0.203584	0.0529256	0.0881079	0.0163627
c118754.graph_c0	35.831	34.2294	36.7571	12.2562	17.7099	5.92995	15.9638	20.5392	14.145	5.28368	5.09317	6.102
c118755.graph_c0	7.05064	7.09013	8.17463	2.43061	3.87643	2.02993	0.880956	1.88257	1.88018	1.76671	2.39212	2.40329
c118757.graph_c0	264.247	157.788	162.68	460.185	330.938	283.319	311.419	215.998	324.885	54.6702	9.25508	19.8485
c118759.graph_c0	81.102	75.5456	65.7104	32.5506	46.9527	30.031	64.9276	69.9305	54.3169	91.9268	47.6648	52.4204
c118767.graph_c0	90.6625	43.9209	42.5399	50.262	48.0527	45.3168	54.6944	41.6792	35.9944	26.2752	7.32467	17.5303
c118767.graph_c1	114.509	89.3783	60.5951	67.8736	64.453	55.7341	71.5149	55.0532	45.2209	36.9085	13.1705	27.3542
c118770.graph_c0	5.95469	4.95445	4.04262	2.94152	3.96913	2.40572	4.85469	5.66268	5.10679	3.62438	2.3317	1.88396
c118782.graph_c0	3.98063	5.57185	3.98974	0.15257	4.6015	2.49977	0.288218	2.00863	0.466906	1.36987	0.346405	0.643316
c118788.graph_c0	6.66609	10.169	6.21092	6.78067	6.19107	6.02715	4.81601	4.84681	4.93583	0.596052	1.40573	0.644972
c118795.graph_c0	0.332291	0.109341	0.326613	0.129014	0.370578	0.3031	1.20642	0.144835	0.155108	3.97857	2.14811	2.19411
c118796.graph_c1	1.69859	3.05662	2.1	0.403938	0.766602	0.309875	0.979281	0.950131	0.948146	0.52905	0.340284	0.223041
c118798.graph_c0	424.148	422.51	207.112	494.616	374.8	432.168	546.517	569.188	653.661	131.402	136.692	116.226
c118802.graph_c0	43.9297	95.2077	49.1478	13.2462	18.9748	18.8614	27.6478	23.2517	21.6735	3.57665	4.71036	3.06738
c118810.graph_c0	5.50498	9.60131	26.3615	28.8762	14.2144	32.546	3.81694	7.16543	6.83473	3.54082	2.77643	3.56965
c118813.graph_c0	5.86993	5.75219	7.30694	7.37025	5.62751	7.27994	2.56872	4.6607	7.29062	1.04973	0.485426	0.324538
c118829.graph_c0	2.59283	1.54735	1.07444	1.53748	1.21907	1.29003	1.99681	2.20547	1.97681	4.21807	3.75546	4.58077
c118835.graph_c0	0.537388	0.48762	0.378148	2.09488	2.62197	3.86203	1.53281	2.98112	4.94847	7.22996	8.47438	6.6202
c118842.graph_c0	12.2813	12.0872	5.28916	5.72147	4.74341	3.19109	7.59109	9.83125	7.86133	2.33566	2.67321	2.82394
c118844.graph_c0	1.3445	2.25227	2.28639	0.221459	0.208725	1.36575	1.61068	1.58493	1.23141	6.0911	3.48568	3.04942
c118851.graph_c0	0.794887	0.677439	0.710987	0.244839	0.403347	0.203016	0.0598561	0.291032	0.450196	0.0180057	0.0149875	0.0501005
c118853.graph_c0	40.7856	44.2593	55.9902	48.5828	41.857	27.3779	24.1928	27.956	27.9113	12.8017	21.0788	12.951
c118863.graph_c0	79.0957	73.4915	103.153	116.569	109.397	104.411	60.4753	73.1887	59.5459	35.9059	42.1275	37.4003
c118874.graph_c0	3.64945	5.75149	3.61069	2.33668	2.59727	1.37659	1.05894	1.42324	1.97248	0.217545	0.206947	0.345893
c118875.graph_c0	142.285	102.519	46.6271	18.1641	18.6857	18.389	103.116	108.308	93.8644	169.319	133.807	138.382
c118877.graph_c0	3.17237	3.96853	3.48105	7.77951	5.01711	8.08237	2.93456	1.94696	3.5148	1.9204	1.39224	1.95353
c118884.graph_c0	6.47085	7.49266	5.59533	16.6676	17.0659	16.5267	12.8401	10.0316	13.448	12.2808	38.5477	24.6178
c118890.graph_c0	371.665	584.6	954.68	324.456	317.801	259.689	166.416	294.975	233.463	115.552	69.6816	42.4582
c118891.graph_c0	5.31793	8.30139	9.67086	3.10538	3.03233	4.03257	1.7791	3.48619	3.66367	0.798239	1.32887	0.774013
c118893.graph_c0	24.8792	28.0607	28.1981	18.4039	13.8222	7.72093	5.18383	8.49966	13.3037	1.62613	1.19193	1.35065
c118897.graph_c0	346.684	386.919	341.71	211.225	192.911	154.257	227.624	269.387	204.229	30.8279	12.5881	6.44206
c118897.graph_c1	71.0722	95.0231	63.1478	32.5323	32.8518	27.1988	65.389	59.9998	58.9009	8.23119	3.12345	2.02086
c118908.graph_c0	16.1469	23.6536	16.066	15.8827	17.8661	13.6192	8.33057	8.65752	9.86025	5.01195	3.5986	3.3356
c118914.graph_c0	64.2786	57.7448	50.6339	48.4866	45.1075	58.219	83.7372	73.8494	79.8994	42.1008	37.0017	21.8177
c118928.graph_c0	62.43	39.441	36.9104	29.9816	23.3461	27.0953	46.0003	53.2608	43.9977	53.6032	37.6119	38.7369
c118929.graph_c0	20.9479	19.4066	18.2974	16.2589	17.3817	10.2645	9.10737	12.4228	9.84698	6.36166	6.09321	6.76928
c118936.graph_c0	150.739	98.122	70.8597	223.412	194.881	145.598	106.001	168.8	178.594	4.73135	13.2048	3.24512
c118936.graph_c1	1.88659	2.17275	1.62256	1.70912	2.85668	4.62851	5.63351	7.54251	6.23525	13.1888	19.0736	19.0664
c118941.graph_c0	1.25152	2.29549	5.22237	4.61915	4.02562	11.754	29.0576	21.5909	33.4213	91.5052	108.766	101.766
c118943.graph_c0	35.2619	31.2303	55.9839	11.4486	11.6695	7.19347	18.5577	18.6707	17.214	3.91687	4.44865	6.11137
c118949.graph_c0	1.09706	1.97761	3.52798	3.84584	4.39851	8.74516	0.583661	1.3583	0.805246	1.05345	1.1017	0.876855
c118951.graph_c0	0.879892	1.16349	1.23322	0.929979	1.03352	1.12958	0.521468	0.580011	0.674392	0.369097	0.168975	0.239634
c118955.graph_c0	128.617	117.599	55.1474	71.6473	114.498	77.4157	87.3362	78.2966	96.2003	180.548	172.722	289.505
c118958.graph_c0	127.229	211.49	178.314	131.741	153.464	116.913	82.9957	101.298	110.425	43.8176	72.55	42.9533
c118962.graph_c0	0.538276	1.29238	1.28683	0.190098	0.302693	0.0832187	0.283387	0.398983	0.298104	0.681981	0.541862	0.661284
c118972.graph_c0	4.14128	8.22963	4.1204	2.62989	4.95238	1.33323	2.10189	1.28005	1.17185	0.459843	0.421038	0.21325
c118983.graph_c0	0.287252	0.737991	1.31127	2.16192	4.44178	4.01089	1.78867	0.494396	0.986725	1.35141	1.41652	2.11226
c118986.graph_c0	1.83339	3.02646	2.44404	2.1592	4.68136	1.25425	0.690282	0.745841	1.16483	1.17668	0.259262	0.738271
c118987.graph_c0	13.6387	8.7884	4.39614	12.4875	9.40847	11.6009	6.17943	9.38693	15.7519	4.52715	1.84989	1.37419
c118996.graph_c0	1.89065	2.01413	5.42696	6.76559	7.40281	3.3629	1.60165	1.56231	1.18406	2.08781	0.935763	0.94339
c118999.graph_c0	10.6792	5.91602	5.32865	4.93939	2.55029	1.91123	3.05377	3.5287	4.12253	0.0765522	0.0212401	0.0236672
c119000.graph_c0	0.577443	1.44645	1.32848	0.0130781	0	0.0131679	0	0	0	0	0	0
c119007.graph_c1	77.0333	91.8977	47.996	12.0139	18.5939	24.4404	50.8244	52.3834	45.7467	10.5599	17.4943	7.27438
c119014.graph_c0	0.80801	1.60964	1.61524	1.97839	1.70481	1.15534	0.924997	0.888398	0.998981	0.469942	0.226466	0.412927
c119018.graph_c0	36.4252	40.8865	37.5109	74.2265	68.9106	73.7531	84.2221	48.6476	53.691	107.044	136.009	148.64
c119019.graph_c0	208.16	296.204	608.462	247.513	228.296	404.199	131.802	163.276	111.199	48.6249	25.4506	25.6981
c119030.graph_c0	0.354579	0.451349	0.818564	1.09893	0.855908	0.748997	0.526979	0.322657	0.40652	2.15593	1.1084	1.4703
c119032.graph_c0	168.558	168.068	364.076	393.387	433.758	441.017	422.712	498.23	383.762	50.7733	61.4423	108.997
c119033.graph_c0	2.00602	1.5017	2.63968	5.68823	7.37984	5.19664	2.36026	2.2442	3.27733	2.61282	2.9124	2.48659
c119034.graph_c0	10.5656	18.8273	25.7941	24.1179	23.5226	24.3404	8.18317	18.0432	14.3393	3.69834	7.56858	3.86715
c119052.graph_c0	0.826948	0.380953	5.85568	1.32352	1.53321	1.18174	5.39676	3.13984	5.43411	1.31124	1.5592	1.88216
c119053.graph_c0	4.02918	4.43859	2.86263	2.09488	1.70946	1.85359	2.24254	1.71038	2.5949	1.34919	1.22212	0.883315
c119056.graph_c0	24.5287	22.0957	17.8135	12.4843	13.7896	12.0243	27.593	23.6665	22.8061	53.6696	53.7946	55.0875
c119070.graph_c0	5.81251	6.50993	8.14064	9.83101	8.53396	11.4307	9.51172	7.15885	7.98606	14.5858	11.1102	14.9006
c119075.graph_c0	1.44615	1.41454	3.27126	4.82769	4.65883	6.07152	2.8716	4.79512	4.07798	1.25647	4.87445	6.18062
c119079.graph_c0	15.7963	20.8803	14.691	4.99484	7.29457	2.83853	11.2708	13.1412	11.4944	6.16792	6.37767	6.46687
c119085.graph_c0	10.7213	12.7856	6.8492	6.46085	6.72728	2.99239	3.22216	4.61782	6.03282	0.0269244	0.089645	0
c119088.graph_c0	1.45629	1.61268	1.41306	1.30239	1.03848	0.749332	3.04027	1.72794	2.21653	4.12348	2.65782	4.78552
c119091.graph_c0	3.94189	3.89434	6.68403	5.21278	5.19561	5.06111	2.11016	2.47	1.79059	1.58693	1.69078	1.21674
c119092.graph_c0	106.211	138.195	240.726	97.5219	164.101	118.598	80.1442	75.5338	86.3694	33.4027	20.6602	23.124
c119104.graph_c0	3.86143	2.43534	0.948862	2.27661	2.2728	2.0686	3.66348	1.90125	1.90259	14.7517	12.4234	24.5633
c119106.graph_c0	2.14524	2.0856	2.68365	0.984342	2.20211	1.65183	0.786717	0.7367	1.51722	0.378653	0.157591	0.263398
c119107.graph_c0	6.49757	11.1634	4.41562	7.35314	9.89527	13.0972	24.8247	15.0364	21.5556	28.6161	124.821	80.5413
c119119.graph_c0	6.51358	7.54999	6.7224	1.02789	2.07085	0.747465	3.06551	3.71826	3.45564	0.880512	1.44602	1.3464
c119123.graph_c1	0.904244	0.121093	3.65335	0.628677	1.21071	0.671356	4.05774	2.20286	3.82496	0.976509	1.20932	1.50214
c119144.graph_c0	21.7581	31.6324	53.1743	12.7151	8.5627	9.61708	14.2856	16.4598	16.5302	2.81419	2.74342	2.91583
c119147.graph_c0	28.8505	15.9924	26.6676	27.5122	18.7686	19.4911	26.6381	22.2245	27.0845	13.9826	10.477	8.22973
c119150.graph_c0	3.37773	3.2285	1.77858	1.95674	2.17495	1.29947	1.75188	2.19669	2.62778	0.364343	1.34306	0.555164
c119153.graph_c0	2.50551	4.26561	2.17828	1.38163	1.54137	1.54017	2.07638	1.71725	2.49161	4.56505	4.98086	6.00777
c119159.graph_c0	3.90768	3.57231	2.72002	0.991778	1.09796	0.651855	0.74422	1.94845	1.50702	0.206653	0.473036	0.239586
c119163.graph_c0	48.0663	32.5269	16.3692	28.7733	22.2563	17.9377	22.9937	17.6282	23.313	45.2619	39.1842	58.6725
c119173.graph_c0	0.672379	0.867293	2.93766	2.16851	2.38828	1.22663	0.480995	0.410297	0.263639	0.944303	0.481751	0.73457
c119181.graph_c0	9.60972	10.4728	12.6705	16.6201	14.841	19.7768	5.83086	8.96563	9.42855	7.15102	6.70105	7.42508
c119182.graph_c0	2.36132	3.4917	3.40982	2.08638	1.30857	1.5157	0.548798	0.533673	0.412768	1.35372	1.2917	0.826836
c119192.graph_c0	30.9301	48.29	56.3875	51.3054	67.5203	34.0079	38.7155	44.453	65.4384	15.9532	16.7015	25.7795
c119198.graph_c0	10.5508	14.6596	14.2559	13.1971	16.3957	14.3714	6.94909	6.444	8.1642	7.04811	5.68001	5.28908
c119201.graph_c0	5.05088	3.68559	2.48702	1.1876	2.14457	0.562709	0.79842	1.843	2.30968	0.393019	0.399837	0.486029
c119204.graph_c0	2.91658	2.45464	2.70135	3.37392	3.50284	2.25108	1.22482	1.36903	1.56388	0.279511	0.634521	0.919138
c119208.graph_c1	0.451801	0.731277	0.850655	0.287617	0.309805	0.523493	0.298835	0.186281	0.33249	1.82555	1.10512	1.35968
c119233.graph_c1	17.9249	23.5887	31.9542	45.8902	40.9216	37.8707	21.7179	16.427	12.7926	20.1955	10.2292	15.9824
c119238.graph_c0	0.986958	0.355208	0.39789	0.419118	0.27087	0.196931	0.348372	0.470514	0.436702	1.25755	1.3666	1.49036
c119239.graph_c0	0.846876	1.77005	0.62045	0.369399	0.428503	0.486377	0.560948	0.446598	0.409949	1.98939	3.19355	4.34926
c119242.graph_c0	7.13229	13.139	19.6916	29.0762	31.1037	25.1018	12.4019	10.3671	6.2902	8.54267	12.3024	14.0563
c119255.graph_c0	0.599599	0.956145	1.19004	1.54602	1.1702	1.00971	0.694625	1.26653	0.452119	2.03731	2.00018	3.48848
c119256.graph_c0	0.520247	0.320979	0.479398	0.286152	0.18131	0.305065	0.192379	0.188966	0.445213	0.841758	0.788241	0.897832
c119264.graph_c0	5.62313	8.68555	4.40944	1.07877	2.22714	0.482744	2.55303	2.96036	3.74675	0.861652	0.810769	0.173734
c119269.graph_c0	29.7288	30.4717	21.232	14.6904	14.8485	15.1019	19.6884	18.3165	20.7535	3.88409	5.67385	4.91462
c119271.graph_c0	1.09758	3.69739	1.41596	0.273442	0.214208	0.525609	0	0.0279067	0.268974	0	0	0
c119274.graph_c0	0.191559	0.220615	0.082375	0.303695	0.560781	0.502352	1.30723	0.535756	0.912795	4.3663	53.3422	30.0332
c119277.graph_c0	3.22149	1.04348	0.779243	11.9475	9.39805	4.74445	3.53767	1.97946	3.14324	0	0	0.070502
c119277.graph_c1	11.5858	2.60843	0.824116	32.3559	25.7564	12.3161	10.0033	9.47957	12.5239	0	0	0
c119279.graph_c0	2.44157	1.74887	3.07298	0.890155	1.45276	1.5481	1.40132	1.27185	0.908042	3.16999	2.86319	2.37714
c119292.graph_c0	80.914	73.2367	84.8847	138.739	161.959	146.892	117.545	96.1185	100.954	120.899	175.054	164.468
c119303.graph_c0	2.14109	1.94921	2.17466	2.32763	2.40769	2.92021	1.65066	1.26505	1.59908	4.11094	4.74829	4.49833
c119326.graph_c0	4.20508	1.35602	1.27304	15.8172	8.23964	6.07572	3.70479	4.0714	5.53266	0.685824	0.285431	0.106016
c119333.graph_c0	13.2513	13.338	13.2434	9.11657	8.7405	4.53023	4.85855	7.76411	8.76361	4.86359	2.8829	3.87303
c119334.graph_c0	1.36283	0.321045	6.31338	2.04838	2.53887	1.10185	6.58888	4.00062	5.60004	1.89435	1.60601	2.44027
c119335.graph_c0	25.4629	36.6184	18.8457	37.446	36.8442	44.5669	42.5976	47.4004	47.6746	70.6725	61.6487	70.8922
c119336.graph_c0	6.6684	9.41873	5.66301	4.1984	3.96978	3.42386	3.01994	3.24168	2.35247	1.68627	0.929152	1.14547
c119344.graph_c0	14.7143	19.0873	24.335	19.2866	19.8452	19.6258	12.1855	14.5036	12.0011	9.1672	7.69468	7.69275
c119349.graph_c0	29.696	41.6065	33.3651	21.9928	22.1	20.5428	21.4628	24.1899	22.4648	17.6676	14.309	10.1033
c119353.graph_c0	236.179	242.904	184.24	105.061	134.498	80.7226	151.119	152.665	137.841	95.3459	94.8666	91.2129
c119357.graph_c0	20.3113	22.9026	27.1375	13.7364	12.6527	16.9328	75.3842	58.2244	64.2577	17.3604	49.4741	38.7531
c119360.graph_c0	1.69194	1.35101	3.35655	2.37071	1.67304	2.26352	1.23158	1.17011	0.78626	3.55151	2.91366	2.13281
c119366.graph_c0	8.50864	9.52061	7.31784	3.06869	3.89567	2.17019	3.71977	4.10119	1.93252	4.43021	1.59669	2.88053
c119366.graph_c1	3.46344	6.01587	3.66237	1.80029	2.54862	1.08759	1.81706	1.50135	2.65912	1.73627	0.695849	1.43144
c119370.graph_c0	7.9795	8.29085	9.399	5.06809	6.30542	5.06332	7.10264	8.33589	6.09313	12.3775	8.21766	9.38448
c119373.graph_c0	19.107	15.3657	10.0581	8.08781	10.5762	6.58077	17.0546	13.2006	14.711	12.947	4.81383	5.95222
c119376.graph_c0	3046.13	3055.32	2076.38	4462.08	5110.23	3546.74	6747.11	4820.14	4197.85	7389.51	6829.33	6858.78
c119388.graph_c0	22.6388	22.7577	25.2693	28.6143	32.8967	26.54	13.7667	12.1056	14.0657	4.58183	5.64737	5.42098
c119389.graph_c0	12.3166	18.8084	9.15147	1.95972	4.08868	1.68875	4.73268	6.10461	5.8796	1.32435	1.54329	1.51493
c119393.graph_c0	179.939	140.977	80.6262	91.5265	92.3349	94.5079	138.296	172.954	187.994	121.645	112.603	93.9791
c119394.graph_c0	1.88306	1.54907	3.88686	0.682372	1.10252	1.76672	1.01284	0.875485	0.820384	6.64199	4.31131	5.8778
c119398.graph_c0	3.38173	3.4774	2.80458	2.95421	1.85623	1.12921	1.05156	1.35116	1.97317	0.136791	0.398514	0.285463
c119401.graph_c0	0.352065	0.147443	0.385373	0.115981	0.343552	0.525497	1.35568	0.520814	1.32467	3.18998	2.44405	1.68107
c119407.graph_c1	2.1521	1.47032	1.38034	1.58617	1.99328	1.86323	2.40338	2.07745	2.18507	4.75099	4.16093	5.17285
c119410.graph_c0	236.372	193.831	255.139	278.155	291.642	335.597	332.813	269.884	310.202	391.477	462.944	527.822
c119430.graph_c0	1.39201	2.71304	2.34835	0.315268	0.444078	1.00113	0.604734	0.980111	0.816378	1.30372	0.580447	1.12483
c119431.graph_c0	5.09152	2.83418	1.4779	4.42039	3.14666	1.35457	2.71574	2.74014	6.03072	0.31236	0.0800001	0.0222855
c119435.graph_c0	126.92	97.3573	52.3595	91.2018	75.282	112.138	260.95	213.084	252.706	85.3	52.2572	80.8763
c119441.graph_c0	4.54506	4.3391	3.20604	2.90755	2.47046	1.01826	1.2384	0.750134	0.955323	0.587021	0.394656	0.481635
c119446.graph_c0	47.994	35.3139	29.3455	24.5892	25.6527	32.9284	43.7438	43.2182	37.2538	74.6948	81.5765	86.6751
c119449.graph_c0	20.8613	21.5793	15.4253	5.11023	6.0947	10.8167	6.60713	10.8443	16.9146	4.17422	7.5856	3.91589
c119450.graph_c1	0.772478	0.674908	0.96219	0.603289	0.805786	0.874699	1.1032	0.893994	0.899379	2.0515	1.68251	2.85413
c119457.graph_c1	30.4603	22.3682	18.0797	11.3374	7.01502	14.1568	21.64	19.878	29.6538	18.8123	14.3167	14.8634
c119459.graph_c0	33.0857	32.8337	17.7114	4.76213	6.87956	3.21535	27.2424	17.5478	14.8184	14.6389	2.74018	2.27373
c119471.graph_c0	8.2931	8.27558	5.09462	8.67962	10.1785	11.4408	27.8787	13.7778	12.4548	53.0894	58.6371	62.1452
c119473.graph_c0	74.2991	50.8462	21.1923	144.687	97.053	68.173	81.9014	70.7756	75.505	82.0356	94.6808	91.3213
c119475.graph_c0	19.2083	17.8292	19.4543	12.4526	14.2022	13.4195	9.22569	11.5327	12.4581	7.81759	8.53369	5.84204
c119477.graph_c0	59.2066	43.1973	79.1936	96.0792	87.7341	81.9219	23.4231	43.6698	67.5351	6.09611	6.07545	5.65409
c119490.graph_c1	0.711724	0.712766	0.372593	2.38286	1.47962	2.45567	1.16508	0.472071	1.17963	0.490667	0.291728	0.357571
c119499.graph_c0	17.6388	16.5152	52.873	42.1841	31.312	63.0391	6.49229	16.3033	21.3791	1.08071	0.771046	0.687323
c119510.graph_c1	2.46176	3.41774	1.68219	1.71083	2.89584	1.47649	0.825294	0.754532	0.257107	0.878468	0.413295	0.637648
c119515.graph_c0	5.94009	8.03333	4.98158	0.982483	1.34689	0.809368	2.1576	2.98301	3.27513	0.530401	0.673858	0.129459
c119518.graph_c0	12.1427	14.559	14.8483	25.4071	16.3042	17.0602	13.2532	15.9587	19.5769	3.15032	1.89887	1.95465
c119522.graph_c0	1.27182	1.25549	0.651087	2.19464	2.89582	1.43631	0.228023	0.277173	0.791553	0	0	0
c119523.graph_c0	9.51786	7.87414	8.61478	33.5301	29.5463	26.6897	4.16645	9.51084	12.7205	0.0470738	0.0391831	0.0436606
c119529.graph_c0	2.38164	2.71462	2.34396	3.73689	3.83348	3.91931	1.73332	2.29733	1.68476	1.19577	1.06477	0.79956
c119534.graph_c0	0.295057	0.240701	0.306631	0.445504	0.67182	1.12141	0.752179	0.287578	0.374926	1.25318	1.75011	2.05342
c119548.graph_c1	1.0766	0.936813	0.576131	2.38413	2.03109	2.3132	1.21604	1.02193	0.964128	2.87225	1.33072	1.35712
c119549.graph_c0	2.47276	2.33317	3.12599	1.5924	1.80246	1.90226	1.96298	1.78768	2.10916	4.48778	3.65126	4.7883
c119554.graph_c0	7.97316	9.84318	2.07199	2.72817	3.61031	1.2034	2.75359	3.41275	1.96797	0.844567	0.32446	0.331409
c119555.graph_c0	0.982905	0.82327	1.06309	0.526173	0.886476	0.407527	0.476606	0.727011	1.08676	0.185539	0.0421195	0.0469326
c119556.graph_c0	0.799841	0.690873	0.312683	0.395238	0.496682	0.580345	1.69394	0.64707	0.772161	2.03827	1.01111	2.44425
c119560.graph_c0	4.6248	11.2202	6.55318	0.652504	1.77559	0.795295	1.96249	2.62165	2.31214	0.300543	0.607542	0.477859
c119564.graph_c2	35.123	29.944	42.6567	51.0484	40.7428	41.2467	19.8361	38.6901	41.2025	2.75534	2.49416	2.49167
c119569.graph_c0	339.99	337.43	331.424	198.819	177	259.314	300.561	369.629	379.862	176.125	116.408	118.694
c119576.graph_c0	5.99693	7.06119	6.8897	9.20337	7.46776	9.71559	3.83335	6.23559	11.3085	4.56186	0.4641	2.11554
c119579.graph_c0	2.20117	0.95476	0.393374	0.414362	0.418431	0.33898	1.91044	1.48274	1.55677	2.13689	1.05105	1.65162
c119583.graph_c0	55.9816	34.6103	26.0176	100.528	86.2888	76.535	38.6754	62.2766	111.808	26.9582	19.7441	35.2704
c119586.graph_c0	0.958357	2.75931	1.27069	0.77777	0.526041	0.364237	0	0.0812229	0.10873	0	0	0
c119590.graph_c0	20.9059	15.0816	12.3488	8.43088	9.98938	5.91181	19.4903	26.197	25.8831	46.5654	19.0509	42.5955
c119594.graph_c1	13.0364	15.4483	30.1487	64.1336	56.4979	58.8756	33.7724	44.6183	43.9572	17.5685	27.8471	23.2781
c119596.graph_c0	0.47397	0.303258	0.0679395	1.09732	1.13058	2.23372	1.23926	0.45526	0.430192	0.268408	0.297889	0.414911
c119600.graph_c0	4.05038	4.26048	3.90155	1.78576	2.05527	1.62561	0.96583	1.8949	2.49986	0.672825	0.687326	0.567309
c119601.graph_c0	126.713	136.512	127.677	183.378	190.853	177.49	96.675	111.214	106.301	64.9059	54.6779	56.2456
c119605.graph_c0	1.7603	1.23745	2.06447	6.21319	7.33943	8.54965	1.78603	1.81353	1.91726	6.26596	4.50441	5.71557
c119607.graph_c0	2.876	1.23328	1.47357	3.38156	3.61257	2.95825	1.78552	0.995734	0.766446	4.36623	1.41336	2.18552
c119613.graph_c0	60.8508	57.9883	48.0571	22.6404	26.6638	21.1295	50.4279	49.0693	43.9892	50.9594	34.4288	41.0883
c119627.graph_c0	8.90923	10.3405	11.6874	52.3213	29.1598	11.4468	20.4918	26.3366	18.7276	1.17789	0.392178	0.910401
c119634.graph_c0	1.78915	1.37369	1.8978	1.40474	2.26966	1.84958	1.90861	1.15242	1.75381	8.37574	6.69064	5.45043
c119636.graph_c0	70.7066	55.2416	39.0944	210.494	211.963	292.414	211.02	154.753	189.338	158.441	77.5092	175.795
c119643.graph_c0	8.4958	7.24691	8.19455	15.1415	14.1208	13.2538	7.82866	7.32824	9.77219	6.56476	4.17311	6.35983
c119645.graph_c0	0.205339	0.236486	0.176602	0.674336	0.500935	1.1238	0.942235	1.01807	0.726855	1.3954	1.1615	1.96829
c119654.graph_c0	0.445367	1.3108	0.978873	1.21042	0.72433	1.309	1.44394	1.50983	1.77862	2.41001	4.94511	5.04235
c119655.graph_c0	1.6564	0.149035	6.98938	2.13365	1.31328	1.98305	7.4058	3.13231	5.55322	1.61222	2.58634	2.22939
c119658.graph_c0	18.7718	30.844	68.3233	22.9972	18.0373	26.9768	7.46207	16.0836	11.9452	5.81533	6.97038	5.39368
c119660.graph_c0	104.537	67.0142	54.4408	90.2169	100.51	108.134	161.37	129.186	147.234	371.003	380.5	386.031
c119663.graph_c1	4.00531	4.92037	6.27712	4.37038	3.68264	3.31247	3.20037	2.0277	2.19091	6.31064	7.28346	8.04095
c119672.graph_c0	2.38079	1.37096	2.13535	5.57697	5.31023	5.33605	1.92082	1.90247	3.51917	2.81204	2.53306	2.21514
c119675.graph_c0	0.380278	0.389298	0.617776	1.20577	0.639088	0.732285	0.636344	0.537157	0.414185	2.03387	2.07137	1.44254
c119676.graph_c0	18.1198	14.8708	8.60876	6.6512	6.66445	5.97655	10.3056	11.9816	10.2047	17.9359	9.55725	10.201
c119679.graph_c0	4.34426	2.22892	1.38118	0.876654	0.723279	0.71365	2.05425	1.84268	1.637	0.513017	1.24225	0.519075
c119685.graph_c0	10.1964	16.8003	14.6424	8.71475	9.24177	9.43649	4.8163	6.50967	7.09298	3.49825	2.66628	2.15004
c119693.graph_c0	571.646	656.069	643.458	185.507	296.582	130.556	215.725	277.195	195.989	344.047	73.9523	103.482
c119695.graph_c0	4.51098	3.95936	3.11057	1.76428	2.71483	3.48028	8.73525	5.9419	5.88718	7.8775	9.70442	9.6861
c119709.graph_c0	17.3416	12.6224	7.60648	8.73498	8.63039	8.85821	15.9967	16.226	21.4944	16.8128	20.3706	26.1596
c119716.graph_c0	8.53246	13.5349	12.8075	11.1572	15.0028	17.9154	20.6844	11.0518	15.1673	23.3391	30.1268	32.7239
c119716.graph_c1	12.4786	10.8688	14.9807	16.5146	16.9972	20.1251	23.526	15.6154	16.984	28.2873	34.0586	38.3378
c119718.graph_c0	18.0975	13.5528	14.4607	28.5744	28.9866	17.6624	20.71	10.7714	20.585	9.06723	2.1852	3.55871
c119720.graph_c0	1.09342	0.807229	1.1333	1.72715	1.69623	2.42949	0.923644	1.11204	1.12984	2.98488	3.99112	2.88626
c119728.graph_c0	0.637749	0.451991	0	0	0.16755	0	0.577204	0.898073	0.507602	1.75022	2.15057	2.88589
c119732.graph_c0	128.422	112.652	150.988	43.8691	48.7938	40.438	113.389	161.738	133.872	51.3785	81.9483	113.244
c119737.graph_c0	92.594	44.4063	25.7161	105.363	91.151	76.2422	64.49	68.0592	87.9484	22.9479	26.8781	24.1076
c119748.graph_c0	2.67603	4.31472	4.0216	6.32872	6.92688	7.78535	5.54149	3.92483	4.14185	8.295	10.9942	13.7596
c119752.graph_c0	0.35985	0.110516	0.701508	0.217334	0.327739	0.787773	1.4226	0.878346	0.54871	2.79862	5.17918	2.46969
c119759.graph_c0	0.879208	0.907821	0.730087	0.302122	0.53252	0.553084	0.970253	0.740009	1.02364	1.47651	2.42944	2.61152
c119761.graph_c0	0.796072	0.894994	0.603153	0.206054	0.332924	0.190179	2.21227	2.13973	1.94054	10.154	4.66378	5.29627
c119764.graph_c0	1.46463	2.83979	1.51477	1.37725	1.32067	1.94476	3.29819	1.16903	2.46351	4.43056	3.16355	4.9078
c119766.graph_c0	1.81204	1.40007	1.6768	0.415591	0.716241	0.606744	0.842009	0.629848	0.924345	0.467614	0.172991	0.578277
c119771.graph_c0	32.7907	38.5367	17.876	8.65562	9.85493	5.37045	19.5444	17.0687	15.7919	3.84439	2.50862	2.28905
c119773.graph_c0	4.66028	5.70262	4.17507	3.01984	3.00015	1.7712	4.47795	4.93711	4.15934	4.10528	5.82743	6.05139
c119774.graph_c0	2.404	3.02741	4.07715	1.60796	2.10471	2.00838	1.18427	1.53094	1.61506	0.279911	0.804877	0.87325
c119799.graph_c1	0.239946	0.202651	0.165092	0.246359	0.124877	0.569056	0.0903414	0.146419	0.348454	0.851522	0.844511	1.00823
c119802.graph_c0	5.04448	3.59142	5.44284	2.90816	1.76017	2.03574	6.07194	7.68	7.45887	1.86983	2.0752	0.44962
c119805.graph_c0	20.7043	22.4828	22.3084	45.2584	38.2696	33.1203	18.1562	15.556	15.0547	12.0102	9.26597	7.69778
c119813.graph_c0	2.22629	2.17452	2.10862	3.98269	4.83991	3.8815	3.18309	3.35331	2.27133	6.79845	8.34218	7.0752
c119818.graph_c0	327.649	234.249	248.183	171.776	123.214	92.0591	129.289	150.448	150.727	95.827	67.2104	52.7264
c119823.graph_c0	99.5064	111.958	82.1163	23.0932	26.7266	31.2596	60.0681	59.3901	46.8283	81.6337	43.0946	53.0963
c119850.graph_c0	16.3556	13.6347	15.7779	24.1544	25.61	19.9281	19.2906	23.2918	24.1637	4.52967	7.29692	11.2242
c119853.graph_c0	3.21084	2.85744	3.51461	7.20591	7.61937	4.62613	1.85456	1.63275	1.82804	2.72744	1.23832	1.11152
c119861.graph_c0	17.5653	20.6757	18.7123	11.5993	11.427	9.20602	10.036	14.412	12.6799	7.04431	4.87552	5.69591
c119861.graph_c1	20.8904	18.9941	17.494	10.8115	9.47738	10.1127	10.0905	13.605	9.75488	5.18869	3.84385	4.33122
c119863.graph_c0	0.33977	0.231227	0.106261	0.153904	0.24113	0.281747	1.13389	0.863887	1.29523	3.32346	4.73194	2.67689
c119864.graph_c0	34.0849	24.3308	41.8725	15.4187	13.4913	12.4238	6.72154	11.7871	8.10069	22.9973	9.78628	11.4079
c119880.graph_c0	16.0681	19.2028	11.1336	30.5192	35.9762	29.3994	22.6064	19.4599	29.1061	11.5537	8.88546	25.5075
c119886.graph_c0	8.36116	9.69796	9.75009	13.3163	13.8209	12.9192	6.63776	5.8405	6.87051	7.8859	4.76874	4.96985
c119894.graph_c0	25.3434	29.062	31.3217	9.32772	10.5945	9.61908	12.9904	21.7827	21.4276	10.7794	22.0274	12.0922
c119902.graph_c0	0.14547	0.201043	1.17605	0.500789	0.993671	1.40653	0.383394	0.384663	0.253506	1.18627	1.53599	1.34475
c119922.graph_c0	6.62297	5.66435	7.73897	3.51897	2.26335	2.85489	4.20859	6.05364	4.71768	3.19669	4.53135	5.25464
c119954.graph_c1	22.1865	27.6646	23.5735	7.70352	9.09808	4.33099	8.30869	11.2163	10.3899	5.30434	3.27579	3.80883
c119956.graph_c0	10.2374	8.63147	6.40069	8.78382	7.44981	5.65705	8.35354	11.3712	10.0086	4.78834	2.454	5.13851
c119963.graph_c0	65.9823	74.3383	72.9421	30.6821	38.7531	23.3958	28.8776	38.552	33.4536	13.9833	18.7198	20.0402
c119975.graph_c0	0.0337941	0.0622721	0.0232516	0.0551074	0.105526	0.147962	0.388073	0.378064	0.390157	0.956876	0.936661	0.766796
c119978.graph_c0	53.9681	81.5931	55.0593	25.7159	23.4177	11.2771	9.68323	18.8882	16.9954	0.680531	1.09858	0.650314
c119980.graph_c0	7.13036	9.45274	10.597	9.7072	13.438	13.7584	5.2365	4.2634	4.86449	4.34852	6.79599	4.54766
c119991.graph_c0	6.72405	5.1202	3.72852	5.18984	6.25929	6.05266	16.2392	19.4134	15.6831	8.94337	12.5322	7.31903
c119993.graph_c0	0.901128	1.43879	3.06483	3.07991	2.57806	1.79338	0.57832	0.520722	0.669187	1.41494	1.23569	0.709959
c119994.graph_c0	10.952	15.5312	17.2217	10.7362	7.53684	5.18132	4.34659	4.69644	4.00584	0.32399	0.0770517	0.815637
c120002.graph_c0	0.163508	0.169478	0.210937	1.03689	0.41484	1.14841	0.554055	0.482246	0.231512	1.20372	0.832389	0.807274
c120002.graph_c1	0.456371	0.217488	0.460174	1.65377	1.7967	2.03834	0.903572	0.496151	0.857004	2.63789	1.60228	2.67806
c120009.graph_c0	0.988354	0.45847	0.153478	0.385512	0.227719	0.0125213	0.814017	0.712004	0.941918	0.917291	0.517648	1.77366
c120014.graph_c0	0.300193	0.852796	0.481938	1.45043	2.89029	1.80723	0.1507	0.183183	3.2042	0	0.113202	0
c120026.graph_c0	3.06869	3.36813	5.01276	8.19084	9.62659	7.75863	3.70266	1.94797	2.33289	7.30108	2.85417	4.9111
c120033.graph_c0	4.68269	3.26617	2.16966	2.27048	2.31691	2.21086	3.10398	4.81273	3.30436	1.49397	1.91195	1.74938
c120051.graph_c0	1.8037	1.42302	1.77113	4.79916	3.5756	1.03638	1.40366	0.69332	1.70155	0.0965131	0.174059	0.0596768
c120052.graph_c0	10.2412	6.47918	8.40863	10.3664	11.939	9.54082	10.4109	9.86007	11.0056	13.7643	17.4559	15.7212
c120055.graph_c0	7.87853	8.72791	6.38872	3.58004	3.70978	3.51336	4.28468	4.50236	4.95791	2.80443	2.59371	2.57481
c120077.graph_c0	0.613602	0.409128	0.527728	2.48684	1.38661	2.17988	1.6415	1.28094	0.668312	1.20704	0.182675	1.01775
c120080.graph_c0	13.4395	16.7898	9.73016	8.48375	7.33526	7.59544	4.21673	6.76983	6.0922	1.40463	1.69411	1.06349
c120081.graph_c0	0.51911	0.46974	0.92481	0.470279	0.651289	0.439686	0.732931	1.28216	0.807707	1.93181	1.57303	1.75279
c120084.graph_c0	0.260263	0.159862	0.238762	1.35181	0.897361	0.854639	0.930913	0.405865	0.491346	1.04153	0.310792	0.510346
c120088.graph_c0	28.6758	45.4858	12.2146	10.3653	14.9177	5.74952	15.1705	17.8684	10.3587	1.55432	0.270791	0.0502891
c120111.graph_c0	18.9754	15.9025	17.0848	8.21153	9.63028	10.7019	18.4191	18.3508	19.4217	30.4143	30.8665	32.08
c120113.graph_c0	0.341636	0.92999	1.49583	1.60377	1.66688	0.849886	1.34475	0.442213	0.676541	2.28644	2.86941	3.3278
c120131.graph_c0	5.30491	7.44116	5.82009	6.34626	4.61252	7.63056	1.63244	2.62845	2.55562	0.0385149	0.320589	0.0357223
c120132.graph_c0	16.1485	11.7806	12.2483	16.8508	18.4891	11.7252	8.46261	9.89942	11.195	6.64827	6.98153	5.74993
c120145.graph_c0	10.625	11.3535	13.9048	6.62871	7.11868	8.03303	14.888	15.4624	15.9626	19.006	23.0073	19.4919
c120151.graph_c0	12.7992	17.9313	7.07852	1.65856	2.32404	2.21674	10.8732	7.76085	7.55253	8.86295	5.13203	9.05426
c120152.graph_c0	0.833963	1.02049	1.61381	3.08502	2.84829	3.37561	5.08603	2.52682	1.40033	3.28622	3.47245	3.54073
c120154.graph_c0	2.99164	3.85682	16.1162	2.45404	3.3405	6.55735	0.840577	2.70956	2.43163	0.0842866	0.112253	0.0781752
c120173.graph_c1	10.8811	19.5623	40.107	47.0347	53.5313	54.1635	14.3389	13.0497	11.1741	10.1472	18.9709	11.2522
c120175.graph_c0	10.658	10.3536	4.0429	3.43435	6.65871	3.93215	10.6641	13.5052	10.4286	15.457	19.7279	17.8862
c120192.graph_c0	4.91235	5.34631	6.84427	2.87042	3.3555	2.1956	2.98237	3.07253	1.89937	0.778919	0.231555	0.670838
c120207.graph_c0	6.0197	8.06139	14.8394	10.9862	9.51133	14.4615	6.07793	8.45362	12.9032	3.5675	4.61922	6.37869
c120211.graph_c1	13.6578	11.8134	11.5027	14.1443	14.8483	12.8974	19.4168	17.2621	15.3385	27.5357	27.0339	30.9566
c120214.graph_c0	2.90427	1.0814	1.85928	1.97825	1.66207	2.76865	4.11082	3.73102	3.51998	7.59275	6.13474	8.57911
c120215.graph_c0	88.7746	86.3037	86.3384	129.94	114.522	103.308	74.8728	75.875	79.5576	34.764	29.7674	34.9594
c120220.graph_c1	3.17514	3.94117	1.75983	1.08667	1.51476	0.804503	0.863389	1.4352	1.15275	0.279701	0.133038	0.33354
c120220.graph_c2	4.16105	5.21315	3.50616	1.57917	2.00278	1.61566	1.21734	1.65845	1.74546	0.191059	0.424088	0.354412
c120222.graph_c0	28.9948	22.172	42.35	46.0142	43.4826	43.3677	23.3536	27.1675	35.0535	10.7366	9.12995	11.6792
c120227.graph_c0	0.411326	0.322128	0.764122	2.62334	2.52067	0.900461	0.18584	0.36813	0.25088	0.335424	0.124088	0.172835
c120233.graph_c0	244.73	268.431	164.031	99.6238	156.765	72.897	110.318	91.8047	45.4216	20.3367	6.81936	7.45202
c120241.graph_c0	1.13962	3.98996	1.64662	2.43652	3.15827	2.99379	1.75921	1.80808	2.58177	0.206517	0.25785	0.526744
c120244.graph_c0	0.08967	0.0344238	0.308482	0.433254	0.379174	0.654342	1.46299	0.699175	0.455771	1.38799	2.14158	2.60609
c120254.graph_c0	1.72515	2.27381	2.60474	1.68443	2.15106	0.97913	0.414978	0.818778	1.08563	0.36907	0.108425	0.24163
c120266.graph_c0	11.955	4.48067	2.14945	9.38329	15.1859	12.879	15.8607	12.4992	18.4651	2.27616	4.73655	2.21938
c120267.graph_c1	1.56434	1.08098	2.03733	0.688349	0.65422	1.16192	1.51453	1.38642	2.28799	0.556841	0.210682	0.516465
c120270.graph_c0	5.96459	2.65103	1.91747	7.16099	5.09989	3.82956	6.84069	7.83299	7.11136	0.901823	0.586876	1.09497
c120277.graph_c0	5.781	10.9673	4.08603	1.0284	1.70262	1.26556	2.1568	3.10006	2.47279	0.452375	0.297273	0.706652
c120280.graph_c0	157.926	193.316	104.15	76.8668	103.83	49.8453	54.1381	82.4372	55.684	2.69894	14.3472	4.96857
c120283.graph_c0	40.563	58.0408	32.9304	41.6192	45.2197	31.674	30.6602	30.8465	30.4907	6.29956	10.2844	9.84558
c120289.graph_c0	0.597864	0.354708	0.483029	0.689341	0.512691	0.578394	0.579802	1.16081	1.08528	1.10804	1.6055	1.42736
c120301.graph_c0	4.61487	3.8543	3.52969	11.4891	8.47373	5.62333	3.76354	3.63653	4.71939	1.41642	1.87642	1.62827
c120311.graph_c0	11.5456	13.8163	8.65752	3.95502	5.01708	3.75179	7.28461	8.3663	8.27201	6.64041	6.25862	7.35281
c120321.graph_c1	22.1274	22.5033	29.9212	35.8216	40.3707	34.6679	20.3232	23.2186	21.3823	14.279	19.4838	14.3505
c120333.graph_c0	0.213868	0.0307885	0.137953	0.169532	0.104348	0	0.729737	0.570962	0.582342	1.87725	2.21785	2.7802
c120334.graph_c0	1.24679	0.989178	0.81018	0.727904	0.702947	0.758174	0.521582	0.45085	0.754419	1.82005	1.64556	1.39703
c120338.graph_c0	5.55846	7.63103	3.38754	2.43443	1.86789	1.94748	2.70262	3.18221	2.64615	0.83384	0.381737	0.734711
c120347.graph_c0	1.84001	1.11124	1.06143	1.60595	2.18966	2.00586	7.13899	3.67422	3.44603	10.6487	9.79451	17.2074
c120349.graph_c0	8.51383	10.1656	15.1736	6.85271	8.05525	7.8545	14.0978	9.93182	10.7655	21.5098	12.8178	20.8003
c120355.graph_c0	13.5398	22.2551	40.917	11.4742	10.9982	13.8263	5.82958	15.2646	13.086	3.37035	6.43489	3.32135
c120357.graph_c0	4.76156	5.9856	4.84462	5.72335	4.64643	3.54843	0	0	0	0	0	0
c120364.graph_c0	6.69057	10.3312	36.5562	21.1221	19.295	18.3828	4.7775	3.69899	4.59695	0.753161	0.575736	0.684294
c120370.graph_c0	3.68643	4.51096	4.33964	0.626187	1.05671	0.483372	0.93254	1.89803	1.73152	0.469715	0.325816	0.169422
c120375.graph_c0	2.91974	6.12681	8.95916	9.59407	6.68824	5.89075	0.978193	1.56022	2.20988	0.140122	0.0233269	0.051985
c120376.graph_c0	1.45989	2.57347	2.48553	1.24159	1.51181	2.22847	1.57045	1.12114	1.65496	4.45424	4.15701	4.03738
c120389.graph_c0	11.6625	13.8793	20.4588	9.92822	10.0618	12.4786	7.42293	10.0537	11.0491	5.15778	4.03143	5.73668
c120395.graph_c0	0.484214	0.592516	0.611658	0.479791	0.487272	0.828146	0.868821	0.723299	0.659235	0.99401	2.1398	1.79619
c120410.graph_c1	1.37449	2.96075	4.79417	1.61414	2.03671	2.20566	0.263543	0.440076	0.637628	0.518913	0.335946	0.855622
c120418.graph_c0	60.5112	40.3995	4.88008	2.51515	6.52574	3.32726	44.0245	65.107	47.6973	144.483	57.2759	211.793
c120424.graph_c0	0.791458	0.538619	0.371287	0.0651826	0.140422	0.360966	0.948148	2.19528	0.509379	2.28175	3.28982	2.26747
c120427.graph_c0	17.82	29.9976	59.5413	45.9304	52.1673	49.6612	50.1143	31.8827	30.304	16.0039	18.4745	17.2265
c120432.graph_c0	1.07553	0.340636	4.30131	1.31539	1.65301	1.66779	5.06182	3.41827	4.21715	1.18769	1.26744	1.49701
c120436.graph_c0	1.44078	1.74334	1.14503	0.627844	0.961026	0.332713	1.57933	1.37257	1.23156	2.582	1.97726	2.299
c120440.graph_c0	5.66584	8.2995	6.50702	3.31854	4.09235	2.1703	3.28685	3.27286	3.07619	2.52032	2.64652	2.64326
c120443.graph_c0	4.07231	8.16534	2.31812	6.39645	7.91909	6.28002	8.65901	9.59431	11.5193	1.32727	0.856213	1.10793
c120444.graph_c0	1.51504	0.795121	1.53392	2.27596	2.69482	3.91844	0.577644	0.838684	1.27415	0.803663	1.03054	1.20874
c120454.graph_c0	29.0997	27.6172	23.829	46.4774	41.8549	32.3413	24.981	23.4849	42.3919	9.96045	5.18793	10.0614
c120455.graph_c0	4.768	7.71288	6.04151	3.13246	3.62272	2.75557	2.67222	3.44255	3.25066	2.34972	1.68134	1.4529
c120470.graph_c0	2.59259	1.58987	2.24424	3.99587	4.41912	5.12895	3.73972	2.53401	3.44718	4.19481	5.36445	6.89706
c120474.graph_c0	5.95183	8.6246	8.86789	1.77201	3.76287	2.90565	4.708	5.17219	4.47384	8.22848	5.69009	9.68658
c120482.graph_c0	2.97806	1.83982	1.1195	1.78671	2.36718	1.65505	5.21646	4.23225	2.72805	2.01036	1.3387	1.18091
c120491.graph_c0	2.51639	3.29783	2.83587	1.67046	1.37595	1.06852	1.22514	1.67674	1.53577	0.46682	0.736236	0.638063
c120495.graph_c0	14.7569	11.6612	11.0178	14.574	12.9096	9.21343	5.4958	5.56231	6.06416	2.70655	1.69546	2.43267
c120508.graph_c0	0.969845	0.575401	1.23853	0.931865	0.946394	1.4476	0.88522	0.448345	0.768232	2.1636	1.6901	2.09934
c120512.graph_c0	2.71102	2.75798	1.78757	0.736802	0.970005	0.597609	2.33915	1.83812	2.11613	2.30287	3.51423	3.10891
c120521.graph_c0	17.1986	20.9078	21.4323	41.9465	58.6892	25.7223	6.07676	9.08715	15.3007	0.146239	0.365178	0.0271272
c120525.graph_c0	12.6614	11.1074	15.3771	2.71079	3.90929	5.07532	4.93471	6.11156	7.11066	2.3247	3.38046	4.23434
c120541.graph_c0	5.19678	7.72753	4.37519	1.0131	1.79736	0.760042	1.54796	1.98476	2.3166	0.422192	0.785533	0.483717
c120544.graph_c0	14.9693	24.2409	18.4782	2.65028	5.02359	3.6215	9.85234	10.0078	10.0141	1.5276	2.47143	2.13523
c120546.graph_c0	8.06992	7.8999	4.75922	3.96873	4.21864	3.73308	5.04588	5.56926	3.76691	9.98867	6.62972	7.32676
c120552.graph_c0	2.98277	6.71138	4.20429	1.80146	1.67093	1.43595	2.54762	1.48869	2.64711	2.75267	4.34817	3.91665
c120567.graph_c0	11.3621	12.1118	6.09045	5.31424	7.06499	6.89327	16.7137	15.2641	15.8863	20.5899	23.7648	27.5352
c120574.graph_c0	3.88209	4.37085	2.56638	1.81095	2.62914	1.45342	1.49981	2.2982	1.89324	0.164061	0.0546242	0.243465
c120574.graph_c1	3.13782	3.92134	3.3877	0.544339	1.4984	1.03525	2.13659	2.24066	1.52701	0	0.125879	0.0701319
c120575.graph_c0	9.61752	10.5112	10.3816	14.9363	11.8749	15.8445	15.7036	12.0769	13.0404	16.7838	28.4034	27.8347
c120582.graph_c0	2.33985	2.54264	1.93124	2.61549	1.62038	1.65236	1.26106	1.20903	2.09632	0.277833	0.462523	0.713598
c120591.graph_c0	11.5525	11.0076	18.6562	17.5245	20.4173	24.4298	13.1817	9.88958	11.3152	7.90704	8.83427	7.50833
c120594.graph_c0	5.24651	10.3683	9.84971	6.04758	4.84076	2.90489	2.67094	2.13849	2.73486	1.38728	0.423404	0.364562
c120595.graph_c0	2.33186	2.11417	2.49623	2.47209	2.85645	2.51169	0.863951	1.03441	0.783548	0.870987	2.17496	1.74596
c120598.graph_c0	1.18422	1.27043	1.35333	0.191051	0.364088	0.591885	0.229041	0.560946	0.777418	0.0918659	0.122347	0.051123
c120600.graph_c0	4.59544	5.52642	6.02671	5.86523	7.43258	5.72022	4.01486	3.64083	3.42896	3.16312	1.84304	2.37369
c120601.graph_c0	1.51268	2.6132	3.52566	2.06929	1.57943	2.29047	1.09636	1.15383	1.02149	0.616774	0.499127	0.858079
c120603.graph_c0	17.7983	14.9129	18.2098	24.4579	26.5642	28.981	26.753	24.3047	25.1301	26.5286	42.7024	44.1683
c120606.graph_c0	29.7404	20.8191	11.5837	11.2979	11.0105	16.554	25.8472	28.0242	29.9084	24.6441	37.3089	25.128
c120610.graph_c0	30.3333	29.1814	26.0493	13.5352	11.9105	13.7312	16.6587	13.287	22.2058	7.83365	5.9452	8.66655
c120610.graph_c1	14.7963	18.2009	14.1876	5.81811	6.51269	9.13166	8.35635	6.97981	12.2067	3.63689	3.38341	3.37319
c120621.graph_c0	12.2944	14.2096	9.24035	5.69757	5.68959	4.38219	5.44702	7.41787	9.10944	2.44856	2.34693	1.69753
c120624.graph_c1	3.74612	7.00784	6.90651	2.88749	2.82749	3.79461	1.9676	2.52591	2.65998	0.632911	0.975592	1.21752
c120633.graph_c0	19.0992	27.3027	30.232	30.5882	32.6819	28.1544	18.3738	19.2733	18.239	10.0723	15.9973	12.5948
c120644.graph_c1	1.80779	2.22862	1.4453	0.184534	0.0993847	0.232251	0.503294	0.725071	0.443713	0.028838	0.12002	0.213976
c120648.graph_c0	2.50946	3.27039	1.73229	0.508526	0.547755	0.0903559	1.95804	2.38428	3.38055	0.710552	0.964992	1.07526
c120651.graph_c0	14.2841	9.25355	7.47338	13.6953	11.151	10.7492	8.01106	6.35569	8.68638	4.11194	3.08602	3.18858
c120655.graph_c0	4.30457	4.43336	3.50643	1.82098	1.75791	2.9232	2.28468	3.04714	3.01543	0.644318	1.85922	1.01592
c120656.graph_c0	1.39957	2.49107	2.27609	0.956705	0.956013	0.487439	0.0359284	0.10352	0.360304	0.331441	0.0719696	0.0801937
c120676.graph_c0	21.2528	17.0677	14.385	13.4473	9.0907	9.5625	9.73315	10.5408	7.99272	3.04933	3.54897	1.30149
c120677.graph_c0	76.2681	79.886	98.3207	346.698	296.693	311.782	36.0103	51.1539	95.1974	0.139624	0.54236	0.0431668
c120683.graph_c0	19.0818	27.4445	21.6923	72.4138	73.4363	79.5051	28.6469	19.1162	27.5099	39.4635	29.2304	46.2776
c120684.graph_c0	3.23736	2.71388	2.19712	0.598537	0.730671	0.462029	1.38887	1.92621	1.87094	1.07255	0.74743	0.300748
c120684.graph_c1	2.9726	3.85684	1.84462	0.852208	0.807795	0.755091	1.77089	1.10979	1.51636	1.44898	0.319261	0.513851
c120692.graph_c0	22.8689	23.2511	22.1889	23.055	21.7416	15.1024	9.19502	7.99903	8.51183	12.1847	7.89889	10.4066
c120700.graph_c0	1.19471	0.475319	4.52103	1.65301	1.44138	1.22845	6.68589	2.67311	6.26956	1.30392	1.53587	2.07647
c120704.graph_c0	10.2283	12.2336	7.62597	5.17672	5.48866	4.82011	11.1113	10.6028	9.87212	7.10085	7.64997	6.6048
c120707.graph_c1	2.26021	3.55337	4.5049	1.9176	2.80071	1.76714	0.776694	1.02164	0.937806	0.528236	0.608802	0.565309
c120710.graph_c0	24.8856	20.2145	14.1992	8.17816	8.5366	7.31749	14.5064	16.2987	18.6711	15.1151	28.1635	12.7287
c120714.graph_c0	3.24667	3.62408	6.6478	8.75592	7.92041	8.1554	4.61923	3.64484	6.54187	2.16387	1.75406	3.16131
c120717.graph_c0	13.4556	18.3211	14.5654	4.35353	5.06129	3.03816	9.09344	10.0276	8.59106	7.33836	5.74896	6.57998
c120717.graph_c1	12.349	16.2774	11.6616	2.9548	5.48471	3.49899	10.0211	9.78451	9.24968	6.1568	6.30443	6.89555
c120720.graph_c0	31.7071	27.7639	22.1039	28.9467	29.3057	34.2887	17.7685	15.7911	20.7828	7.49696	6.70253	7.08214
c120721.graph_c0	3.00909	3.79001	4.17757	7.85139	7.9072	7.29877	6.46032	4.29821	3.78066	4.85046	3.49554	5.5761
c120722.graph_c0	4.86763	5.25559	5.05311	4.28917	4.10052	2.84439	2.46984	3.17142	2.6094	2.00279	1.64915	2.17715
c120725.graph_c0	7.72472	7.77503	15.2227	18.4459	19.151	7.87508	27.1899	10.9151	10.6288	19.1399	20.093	21.2526
c120726.graph_c0	0.90152	0.111243	5.64899	1.48759	1.82228	1.82086	6.03091	3.24179	5.08485	1.78685	2.06405	1.55582
c120731.graph_c0	1.01905	0.841948	1.2956	1.14396	1.08088	1.37409	1.31368	1.30677	1.03753	2.45889	2.10937	2.79257
c120734.graph_c0	1.92579	1.31058	1.61863	1.64551	1.38806	1.11785	0.700354	1.09057	0.691221	0.470928	0.061893	0.0919542
c120745.graph_c0	3.84291	4.57635	3.55241	4.59453	3.90305	3.24302	0	0	0	0	0	0
c120745.graph_c1	4.82678	6.83837	5.3044	6.3509	5.08389	3.94851	0	0	0	0	0	0
c120747.graph_c0	0.995135	0.393966	0.33878	0.262945	0.627151	0.406581	2.01973	1.613	1.44515	6.98559	13.1635	8.15602
c120752.graph_c1	10025.2	7158.55	4018.21	7051.18	8251.77	7474.68	18125.9	22874.6	20238.4	17529.1	18970.2	19609.8
c120754.graph_c0	4.90682	5.99645	5.34546	0.913746	2.15468	1.15624	2.48892	3.02194	2.44948	2.71697	2.41574	2.31952
c120755.graph_c0	6.06292	7.7049	6.38315	1.21532	1.39408	1.27134	2.14826	3.04764	3.2638	0.611701	0.706261	0.658856
c120776.graph_c1	1.37546	1.11556	1.09966	1.05302	1.05864	1.73175	4.92342	2.50223	2.63751	7.30651	3.81708	6.02376
c120781.graph_c0	6.23063	11.1122	11.2548	9.07727	14.3708	8.10625	4.72484	5.95929	6.27561	2.47762	4.05096	3.79576
c120788.graph_c0	7.11942	7.89683	15.2541	12.123	9.14612	11.6262	18.4383	12.8363	9.57607	22.2488	21.3084	21.7683
c120796.graph_c0	18.3511	14.3305	11.2201	12.8455	11.8363	10.2722	9.03385	9.07426	8.40465	7.72927	4.36488	4.76234
c120801.graph_c0	2.21318	3.21229	2.11204	2.03246	1.59756	1.24444	1.05586	0.801677	1.22177	0.377712	0.400144	0.254782
c120801.graph_c1	4.72138	5.81254	4.72072	3.41338	2.72348	3.50046	1.55433	2.10521	1.92522	0.895627	0.438528	1.12387
c120802.graph_c0	6.28299	4.7022	3.69342	10.7515	11.0235	8.02733	9.47829	8.97178	11.6127	2.56371	4.20811	3.17784
c120815.graph_c0	35.2357	28.5063	27.556	37.1271	34.8213	29.3533	18.2321	22.2654	28.7601	8.85781	9.72499	10.7774
c120819.graph_c0	25.7496	27.8155	13.5516	24.8883	18.0046	18.3729	21.3772	19.8163	28.182	5.14449	8.32804	8.35831
c120822.graph_c0	2.23814	2.71952	1.87193	1.30213	1.48273	1.49837	1.73947	1.98389	1.99042	2.51166	3.21339	3.23547
c120823.graph_c0	8.85754	9.78472	8.30642	6.19957	7.96299	7.96166	14.9002	9.06089	9.45042	18.3969	9.73809	19.9113
c120825.graph_c0	27.5029	44.4343	39.5348	12.8423	12.9377	7.95079	14.1205	16.4468	15.2149	12.0026	59.1657	26.0478
c120826.graph_c0	2.10864	3.23798	1.92021	1.08624	2.01731	1.3577	2.76314	1.47174	1.08078	5.05744	3.35216	3.34432
c120828.graph_c0	7.89496	10.5369	7.86868	5.82988	6.39999	6.01993	3.32859	4.78836	3.67245	2.79432	2.3453	1.7494
c120836.graph_c0	0.703883	0.588119	0.439192	2.01304	2.26261	1.61142	2.28642	1.71247	2.07444	0.578372	0.390342	1.18886
c120837.graph_c1	0.786169	1.05145	1.33048	1.74608	1.41058	1.45735	2.36321	3.6109	2.51356	2.55635	3.96878	2.95708
c120844.graph_c0	4.00669	6.25746	3.88974	1.37492	1.9549	2.1596	1.5714	2.71661	3.07459	1.65017	3.20497	1.68995
c120851.graph_c0	7.99706	9.21009	4.44029	2.44708	2.99942	1.52931	5.99935	5.56199	4.78259	2.20031	2.08237	2.02679
c120854.graph_c1	7.22512	5.35739	13.2791	24.7473	31.582	20.674	6.2418	9.46199	11.3189	9.07993	6.06499	6.44614
c120856.graph_c0	27.8742	26.4819	20.8993	25.4082	26.6119	28.1618	37.9505	30.8304	27.7019	50.7041	53.842	64.3973
c120857.graph_c0	1.07556	1.65161	1.14088	0.714553	0.489794	0.457837	1.4511	1.42204	1.13242	3.65454	2.02797	4.85837
c120865.graph_c0	35.949	38.5924	45.7503	20.3508	14.8453	17.3999	15.691	18.9181	19.2266	14.1987	21.6888	20.8215
c120870.graph_c0	0.380019	0.0397874	0.802231	0.813734	0.674236	0.567221	1.65842	0.316219	0.564412	1.52599	1.56332	1.77825
c120875.graph_c0	4.96149	3.03437	3.29599	4.74278	4.34068	3.54249	2.47998	2.50559	4.97529	1.49204	0.709679	0.718886
c120888.graph_c0	0.885804	0.300049	0.515359	2.0062	1.42369	1.56845	0.514981	0.529933	0.794529	0.0590152	0	0
c120892.graph_c0	3.25449	3.79746	3.05682	1.02804	1.39986	1.19134	1.9952	2.13402	2.70514	2.40076	1.83685	2.38413
c120901.graph_c0	2.31603	3.93202	1.7515	0.217052	0.058449	0.145695	0	0.0609172	0.152222	0.0226132	0	0.0629206
c120904.graph_c0	3.29448	2.27652	1.62693	2.98458	1.36889	1.89998	2.02064	2.05358	3.47248	0.529607	0.500945	1.38431
c120919.graph_c0	33.7698	29.8539	28.5665	17.3972	15.3163	16.5947	14.2703	18.5228	25.3192	4.82584	2.97065	3.62238
c120922.graph_c1	20.6042	15.3689	29.3048	4.81964	4.68792	3.66795	9.22808	15.7072	18.1779	5.562	11.6413	8.14927
c120923.graph_c0	231.403	209.248	296.887	429.415	450.352	441.689	134.591	168.343	191.027	38.8156	48.294	49.426
c120928.graph_c0	21.5933	17.5755	27.2065	20.8654	28.2204	24.0794	31.1577	20.1812	19.4804	64.5176	43.2447	43.0296
c120935.graph_c0	9.61124	3.51444	2.81049	23.3134	17.0929	15.6709	15.6735	11.4855	13.3208	1.71449	0.996705	0.933913
c120941.graph_c0	4.57663	3.87076	4.05913	3.33633	4.15195	6.52279	5.21651	4.83637	3.97217	11.9463	10.5505	12.6951
c120944.graph_c0	3.22552	2.26303	4.6554	1.41067	1.12153	1.38654	2.33813	2.52632	3.47274	0.377919	0.943711	0.584194
c120952.graph_c0	11.4874	9.4499	14.6784	20.3252	20.795	20.6785	17.6534	15.0687	13.3032	21.2683	21.3942	19.6277
c120954.graph_c0	14.1535	15.2902	19.4591	24.1092	22.6621	28.0023	13.3973	12.3063	13.3745	10.9728	8.88915	9.44423
c120965.graph_c0	1.39819	1.36254	2.22003	3.89745	2.99115	3.53179	1.46793	1.64077	1.69858	1.94903	1.11535	0.564911
c120968.graph_c0	1.84005	1.70488	0.74962	0.764547	0.931529	1.14838	3.8416	2.8141	2.93836	3.76066	6.03883	8.57462
c120969.graph_c0	3.76059	2.55601	3.34033	4.44007	6.85805	7.14164	9.40057	4.20081	3.82731	19.7251	22.0563	24.5119
c120979.graph_c0	221.883	194.142	116.541	39.1954	65.4589	34.5349	104.555	106.014	109.842	28.3568	46.4299	27.4875
c120980.graph_c0	16.7266	16.5681	18.5263	12.4639	10.6957	9.84168	5.83914	8.7089	13.7205	3.16819	3.7135	2.85851
c120987.graph_c0	9.04783	11.8694	7.33066	1.39779	1.22788	1.1751	1.5651	2.97081	2.9531	1.91717	3.5023	2.31318
c120998.graph_c1	41.8985	42.9817	34.928	9.8599	14.8544	6.89229	24.1056	28.2147	26.2913	33.2741	20.5211	20.5292
c121006.graph_c1	519.829	410.851	302.678	514.099	725.4	518.671	856.047	857.168	775.229	1009.03	1109.25	906.661
c121011.graph_c0	1.39789	1.31295	1.54075	2.96312	3.48305	2.27783	1.98006	1.83577	2.52769	4.30396	4.3246	4.30554
c121020.graph_c0	2.78643	5.02945	3.23733	0.944777	1.14487	0.936399	2.68413	2.2207	1.88127	2.78679	1.58228	2.41355
c121034.graph_c0	27.5579	31.0538	18.5923	16.2017	12.0691	11.4171	26.9976	20.8639	17.9304	36.3298	31.9601	32.4476
c121035.graph_c0	3.56837	6.46056	8.18839	13.8202	20.4668	12.4226	3.21211	2.34546	1.54443	4.04152	0.587609	1.57141
c121037.graph_c0	3.12277	3.9016	6.29927	2.65757	2.84411	5.05815	0.231586	0.346466	0.597788	0.257225	0.124896	0.0198812
c121039.graph_c0	27.0855	21.525	21.4038	22.9984	23.8217	21.4925	39.1358	23.6078	27.4866	39.1386	45.9107	47.2198
c121040.graph_c0	41.5221	45.9817	24.1164	9.72855	10.3193	5.12793	17.8656	19.6227	19.9742	12.2553	11.9891	13.9755
c121054.graph_c0	1.33517	1.87651	2.53018	0.348522	0.353325	0.206421	1.08635	0.897599	0.911968	2.81938	2.0481	0.974663
c121057.graph_c0	23.3531	18.8938	20.7583	20.7016	19.4769	14.195	11.4727	12.0285	14.6313	11.0756	8.19685	8.05774
c121065.graph_c0	1.25058	1.24824	1.04688	1.16316	1.5295	0.806112	0.517939	0.559626	0.817254	0.20774	0.282956	0.175161
c121073.graph_c0	8.19499	5.72002	3.82916	12.7592	14.4012	16.9565	13.6575	11.708	14.0067	15.4694	5.70237	13.5278
c121074.graph_c0	1.91282	1.40439	1.21327	1.53794	2.02989	1.28678	1.57541	2.06697	1.77086	4.41414	3.56151	3.99361
c121082.graph_c0	51.8834	59.3425	46.9742	38.2917	39.4038	52.8431	30.6782	39.6771	48.6749	8.73617	15.146	7.93099
c121091.graph_c0	2.92039	6.59836	3.10605	0.646274	0.913669	0.793053	1.78362	1.79114	2.11243	0.504981	0.483384	0.585457
c121096.graph_c0	5.50389	4.3799	3.79675	5.50555	4.60621	5.70024	6.54774	4.74242	6.53581	10.1514	10.8099	10.138
c121097.graph_c0	18.9401	29.032	35.3242	12.7593	13.4227	12.4057	6.70131	9.64112	8.28103	5.63128	3.11881	2.47939
c121107.graph_c0	5.88504	5.01268	3.50609	8.01107	7.53734	6.34661	3.60637	3.14849	2.57058	2.48216	3.87211	4.20188
c121110.graph_c0	1.3906	0.867496	1.69431	1.94218	1.07427	3.22395	2.61785	1.64999	1.51459	2.36248	4.69768	3.83457
c121116.graph_c0	291.679	218.405	199.237	201.438	251.199	182.238	261.298	331.114	283.469	470.522	335.066	364.724
c121131.graph_c0	8.20418	4.89268	3.57977	4.86147	4.56515	6.21269	7.41472	6.41971	7.3621	19.5386	17.4471	22.3497
c121139.graph_c0	10.6521	11.3672	9.5788	15.147	33.8414	17.0466	17.8192	13.7132	13.2467	17.5928	25.9572	23.371
c121142.graph_c1	28.0866	27.5363	28.4172	21.4518	25.2149	11.6141	12.1475	10.1954	14.6836	9.03753	4.15509	3.7826
c121145.graph_c0	7.29852	8.60384	4.55977	2.52628	2.01567	1.06769	4.63391	3.43129	2.43728	2.37851	0.941221	1.59125
c121147.graph_c0	0.5412	0.934937	0.869672	1.0967	0.931148	0.597585	0.0670281	0.115877	0.0775598	0	0	0
c121149.graph_c0	2.33593	2.85375	6.09365	2.32665	2.80838	1.74225	6.93635	6.3396	6.1286	1.41785	2.14136	2.25048
c121152.graph_c0	17.5286	19.1079	16.325	3.50289	5.55676	2.56504	5.13942	8.29387	7.27417	2.89299	3.11501	1.35392
c121163.graph_c0	5.58569	7.91748	4.43443	1.40131	0.922414	1.95962	1.86039	2.01013	3.36945	0.973282	0.89115	1.80542
c121164.graph_c0	2.09171	1.70563	0.262623	0.511775	0.35757	1.01665	1.92574	3.94409	3.70833	0.293971	0.546964	0.288694
c121168.graph_c0	29.869	29.4779	14.8581	94.6665	83.8691	36.8659	5.1779	15.0038	18.3458	0.0772364	0.600037	0.0238787
c121171.graph_c0	7.52624	11.1184	9.17086	2.83085	2.34921	2.83919	4.4405	5.15651	3.24449	1.26692	0.49289	0.217131
c121179.graph_c1	0.0898236	0.275862	0.849779	0.0813742	0.350607	0.30042	0.0845479	0.030451	0.130443	0.77996	0.987942	1.44681
c121187.graph_c0	4.77914	4.11391	4.11029	2.98715	3.14097	3.25829	4.95106	4.01217	3.52718	7.1356	6.21705	8.62842
c121188.graph_c0	1.03971	2.83334	8.43827	6.91178	6.25892	11.661	0.854594	1.01274	1.62685	0.447811	0.358941	0.723001
c121193.graph_c1	3.99064	3.49484	3.52152	2.24071	3.69133	2.18025	3.63887	3.08622	2.94291	4.75519	6.05472	4.38857
c121205.graph_c0	2.79454	3.54297	5.21081	9.82882	9.62458	12.0169	6.43233	5.18269	5.62702	4.09599	3.96287	4.63774
c121209.graph_c0	2.62119	4.64428	3.88175	1.79853	1.42269	0.325392	0.510966	0.362804	0.996681	0.0175666	0	0
c121219.graph_c0	3.05177	4.23196	8.61054	0.804022	0.683721	1.10779	3.4148	3.16708	1.83153	2.94502	1.99632	4.49795
c121222.graph_c0	0.259555	0.174373	0.353447	0.176355	0.211066	0.434049	0.407184	0.373964	0.471163	1.15139	0.897212	1.40872
c121224.graph_c1	8.57977	9.54552	7.06569	2.95396	3.91064	2.19329	3.34351	3.05683	3.71013	3.13598	1.16777	1.64565
c121225.graph_c0	3.7063	7.71836	9.73746	1.83982	2.77444	2.22293	2.53283	0.877807	1.43775	1.43758	1.57952	1.44001
c121225.graph_c1	3.84503	5.92706	7.07172	2.19719	1.90489	2.85977	1.78176	1.32356	1.353	1.00497	1.61726	2.29919
c121226.graph_c0	14.3034	8.15156	4.69236	23.0437	26.548	27.237	14.2961	12.7473	14.7757	1.00206	3.68389	1.8588
c121236.graph_c0	16.3418	12.1632	30.555	26.2973	10.9462	12.1701	7.49984	11.9804	10.0055	2.30032	2.71007	1.60835
c121237.graph_c0	23.1541	21.0897	11.7805	5.52003	5.31163	5.88399	16.9918	13.8977	11.4855	19.9857	9.37474	17.4612
c121245.graph_c0	7.39416	5.8098	2.91222	1.75291	2.04548	0.903484	8.58602	7.80119	6.29724	6.99188	8.51265	12.5101
c121249.graph_c0	4.48613	4.68304	8.95201	4.76486	4.46392	7.4584	4.53467	5.43906	5.22311	1.62692	1.41671	2.43754
c121258.graph_c0	3.68359	5.31635	6.93767	3.29485	3.77653	3.38127	2.63335	3.08241	3.4534	1.32026	1.62645	1.298
c121263.graph_c0	16.5407	20.1095	13.1503	8.4009	9.27922	9.08274	14.9474	13.9426	13.7237	14.6718	22.6676	28.034
c121265.graph_c0	1.1562	1.05124	0.942052	1.76411	1.72205	1.27666	0.630064	1.14494	0.530227	0.379068	0.516317	0.351583
c121269.graph_c0	0.958472	1.35859	1.31576	0.651235	0.719459	0.538015	0.83278	0.543634	0.602269	1.58659	0.99048	1.45219
c121270.graph_c0	0.248046	0.235258	0.125489	0.713795	0.484096	0.412584	0.563093	0.356145	0.556217	1.52036	1.32053	1.83929
c121273.graph_c0	10.6739	8.48629	8.94472	13.103	15.6751	12.5592	16.5072	15.0738	12.3136	24.7031	25.2463	28.7947
c121275.graph_c0	90.9872	82.6217	146.405	137.394	126.009	140.312	63.306	68.9129	76.5642	58.8089	68.9109	50.7767
c121277.graph_c0	5.27131	8.53717	4.42732	2.25093	2.96039	1.71544	5.54316	5.5984	5.80112	3.71587	4.73656	5.29223
c121293.graph_c0	5.44121	2.65964	1.82291	17.1955	15.0954	6.57915	3.93055	4.47213	4.75487	0.9674	1.16312	1.29604
c121293.graph_c1	3.23365	2.72713	0.897836	12.5252	12.5225	4.20374	2.89993	2.84849	3.52198	0	0	0.026747
c121295.graph_c0	3.48807	4.11904	3.20643	2.53026	2.39248	2.21333	4.00884	3.98447	3.45496	4.55175	3.77685	4.63327
c121302.graph_c0	1.66533	1.85471	1.87296	0.497367	0.535735	0.600938	0.671795	1.247	0.518233	0.559627	0.414062	0.595945
c121306.graph_c0	1.32695	2.00768	1.34264	1.46142	1.01558	0.308529	0.857168	0.873236	0.878496	0.088406	0.122645	0.218656
c121313.graph_c0	19.3554	18.3735	24.1965	43.4827	40.0643	50.6292	12.8083	15.1913	23.2532	16.9618	26.136	22.1808
c121317.graph_c0	3.78174	2.33026	4.26758	3.97155	4.41895	5.6247	2.51668	3.62565	3.56799	1.25494	1.31709	1.92305
c121318.graph_c0	3.04361	1.93575	7.61854	2.55154	3.85658	3.60496	7.22626	4.25044	6.3331	1.74932	2.35543	2.72003
c121329.graph_c1	1.16189	2.47039	5.38074	5.06864	5.89572	6.84806	1.49745	0.908977	1.07079	0.445398	0.10111	0.319216
c121336.graph_c1	4.05281	3.32737	4.6935	3.56252	4.22891	4.0262	3.92808	4.73397	4.63269	7.40794	7.18758	8.09322
c121354.graph_c0	3.12795	2.36522	1.07336	2.31849	2.06571	1.70037	3.8513	2.44214	2.70139	8.7673	6.64238	10.3387
c121359.graph_c0	14.204	12.4774	11.7132	11.455	14.2139	12.0163	18.6129	19.1479	13.5291	27.3487	24.2872	25.0731
c121368.graph_c0	9.45794	11.2397	6.82178	10.8896	8.51223	13.1297	13.8679	11.2477	13.1536	34.2486	41.1896	35.3278
c121374.graph_c0	22.5022	18.2598	21.5687	34.6049	28.6619	34.2913	19.6538	20.8313	21.0271	11.293	10.2996	11.6937
c121380.graph_c0	20.5966	17.3939	10.9824	10.2534	10.8651	11.2456	15.8935	12.987	9.14533	20.5808	14.602	24.956
c121381.graph_c2	4.30659	4.70417	5.49854	3.27805	2.90273	2.75384	1.06565	1.80615	1.16055	1.33255	0.376702	0.582984
c121386.graph_c0	1.64159	1.11838	2.24703	2.22029	2.70744	2.61515	0.739944	0.823015	1.03249	0.968912	1.43862	1.433
c121391.graph_c0	56.9334	56.1931	89.947	89.8734	92.4927	83.9547	49.862	61.3309	58.4187	33.1905	33.062	33.1058
c121394.graph_c0	46.5036	48.4757	49.6811	108.53	125.697	141.684	63.3171	43.7024	59.6963	53.4047	52.1879	65.392
c121395.graph_c0	30.9741	32.7373	25.2567	10.3895	9.67969	8.4044	11.1084	16.5084	17.0814	7.81554	7.30017	4.59231
c121397.graph_c0	3.49875	3.43745	3.67936	2.19321	2.28149	1.93601	2.40361	2.25979	2.40201	0.694875	0.484603	0.539979
c121402.graph_c0	2.02439	2.1079	1.12097	0.602949	0.568279	0.80945	1.14852	1.46659	1.60081	2.41846	3.00652	3.49574
c121402.graph_c1	5.91899	5.32151	3.72765	2.38705	2.36624	2.71693	4.92435	4.75756	4.01362	6.55245	5.83211	7.54153
c121406.graph_c0	9.10647	9.99005	13.0622	8.01216	9.5038	6.47625	6.62485	7.59759	7.88431	4.07314	3.66685	2.65906
c121416.graph_c0	82.0641	91.6344	69.2798	36.8828	43.7538	29.2212	42.5873	51.4715	49.0468	48.9845	47.7304	46.0635
c121418.graph_c0	2.04751	2.54523	1.90072	0.574138	0.856285	0.607724	1.4072	2.19806	1.13273	1.78526	1.24089	1.12664
c121419.graph_c0	1.58488	1.14925	2.25497	5.86728	5.74709	3.3732	0.93928	0.955181	0.80982	1.88368	0.682509	1.82931
c121422.graph_c0	52.6072	56.2501	84.66	167.311	171.453	184.819	65.6381	67.6304	60.7004	29.2543	42.6266	41.6373
c121425.graph_c0	103.862	87.4493	97.4564	194.905	128.751	127.97	156.661	74.2371	88.7791	32.3592	10.4893	24.4965
c121426.graph_c1	1.22497	1.08832	2.19738	1.71218	1.19535	1.11736	2.5696	1.85095	2.13471	0.7928	0.956866	0.69855
c121427.graph_c0	0.360649	0.464219	0.930528	0.768764	0.351929	1.0256	0.858653	0.496245	0.439018	1.5618	1.72	1.87198
c121429.graph_c0	0.547516	0.849892	0.696099	2.54476	1.71898	1.60682	0.515358	0.823152	0.570406	0.943652	0.359073	0.450118
c121433.graph_c0	68.0219	64.2992	56.6519	13.523	21.8493	11.9199	44.6013	54.4311	37.9547	23.7652	13.8221	20.8423
c121437.graph_c0	2.44819	2.69695	5.01215	2.82058	2.10335	1.5292	1.65315	1.19081	1.9129	0.843898	1.07875	0.419308
c121442.graph_c0	1.17359	1.29284	1.49208	3.55941	2.68877	2.6297	0.816492	1.34926	1.02815	1.56038	0.962088	1.07203
c121450.graph_c0	1.74516	1.62704	0.67899	2.61618	1.33804	1.19389	0.723555	1.01422	1.08615	0.470611	0.215449	0.480137
c121451.graph_c0	49.0289	45.9915	45.0372	28.0965	31.2855	19.1978	13.9187	22.137	20.2865	6.86715	10.0339	6.78162
c121454.graph_c0	140.666	84.8168	42.3367	73.4554	62.3484	20.2444	45.2205	41.912	59.2904	9.71963	5.88281	1.75702
c121460.graph_c0	5.67653	5.90079	3.77253	3.43951	4.02856	3.12689	5.27374	4.38612	4.45634	6.72146	6.42878	8.51864
c121462.graph_c0	671.89	764.467	643.201	362.595	428.806	291.113	345.011	391.749	372.563	134.357	159.688	134.471
c121463.graph_c0	2.15434	2.71373	4.5742	1.2808	1.34675	0.736909	1.33075	1.74597	1.90647	0.343125	0.412546	0.141443
c121464.graph_c0	10.0091	6.62625	3.5136	2.40569	3.12281	2.60852	4.87084	10.2141	6.82273	2.15929	2.40715	2.75375
c121468.graph_c0	8.99628	15.8213	10.3512	10.4262	12.2586	10.239	17.4317	23.9864	18.8024	12.8971	15.4725	21.6677
c121471.graph_c0	1.41863	2.12776	1.92945	2.5106	1.5453	1.47457	0	0	0	0	0	0
c121473.graph_c0	2.05648	3.78947	5.85628	0.124202	0.267567	0.16674	0.774279	1.34785	2.19007	0.155278	0.215415	0.144019
c121474.graph_c0	3.63534	1.5285	1.83624	1.9342	2.19603	0.578981	2.38984	2.28876	2.38825	6.14337	3.8624	3.81883
c121478.graph_c0	6.1878	4.24843	10.0091	4.54927	7.06003	4.38513	7.7509	5.83328	11.0943	1.77903	2.22123	3.35007
c121480.graph_c1	534.208	455.13	477	334.966	418.886	338.487	551.627	507.051	483.169	692.797	793.968	784.17
c121494.graph_c0	8.10965	4.94822	6.46661	11.7257	13.9929	9.84667	48.1255	17.1509	13.0444	53.4674	66.4284	64.9925
c121506.graph_c0	8.78724	9.37782	13.766	11.2695	9.60206	7.40779	2.95253	3.93309	3.69725	1.67901	2.1875	2.84371
c121517.graph_c0	0.768858	0.418144	0.844938	0.948061	0.708586	0.740278	0.36185	0.369254	0.395444	1.06432	0.865778	1.18906
c121535.graph_c0	22.1096	12.0978	21.5672	18.1223	18.2127	17.1117	9.50463	17.0106	15.611	6.39583	6.69978	5.93208
c121539.graph_c0	0.566328	1.20412	2.24801	2.28902	2.16802	3.49683	0.0820101	0.132916	0.711719	0	0	0.274575
c121545.graph_c0	22.419	14.6798	11.5931	50.3282	58.0632	56.4871	47.1151	53.9187	65.1452	20.7924	22.8635	38.7177
c121546.graph_c0	1.02973	1.72242	2.31948	0.333168	0.861287	0.514365	1.73081	0.797918	1.70902	7.08094	3.72131	5.9494
c121554.graph_c0	4.09057	3.99994	3.98274	2.16753	1.65691	2.18241	1.08971	0.627957	0.504373	0.437072	0.873139	0.324305
c121557.graph_c0	1353.43	1514.86	1245.63	523.367	637.701	420.08	880.831	956.785	790.441	574.128	692.757	723.084
c121560.graph_c0	2.33059	2.63702	4.21984	3.90788	3.41136	3.31932	1.46247	1.24751	1.31373	1.96814	1.32986	1.39592
c121562.graph_c0	10.2683	7.49133	5.87527	2.14869	1.95411	1.25661	3.90351	6.9332	6.85261	6.67549	8.48875	6.6838
c121566.graph_c0	20.5995	26.7334	33.244	40.8361	44.4962	53.9711	28.9734	36.3458	31.6898	19.4934	18.3236	24.3309
c121567.graph_c0	2.00463	1.66968	2.386	1.07018	1.04794	0.555088	0.640194	0.764535	1.07219	0.547337	0.590579	0.376037
c121569.graph_c0	1.35117	1.18562	0.866945	1.37951	0.795287	0.880341	0.484501	0.567122	1.00446	0.024291	0.363947	0.135178
c121577.graph_c0	3.00814	4.96309	3.21214	2.49553	3.39716	2.26602	1.76569	1.92499	2.11675	1.37812	1.19491	1.3492
c121580.graph_c0	1.61046	1.14333	1.0056	1.07924	0.90416	0.98603	1.84811	2.24367	2.42683	2.19879	2.55815	2.38698
c121581.graph_c0	22.5483	9.1598	2.2566	5.8682	3.70718	2.86698	11.2423	7.50509	14.0804	0.247642	0.0772993	0
c121584.graph_c0	3.37923	5.16549	3.32904	0.667933	1.49887	0.16813	0.867479	0.999787	0.669187	0	0	0
c121588.graph_c0	0.355901	1.13072	2.25875	0.211243	0.263466	0.335831	0.0808616	0.299554	0.0802002	1.01468	0.856166	0.902433
c121597.graph_c0	7.40634	6.45922	6.67234	22.5544	21.4339	29.4114	3.95472	7.4132	6.85351	1.72637	1.89756	2.07334
c121601.graph_c0	1.13676	1.36104	0.300076	5.08797	4.03072	1.25249	4.43888	2.5984	3.21174	0.178464	0.0848851	0.177347
c121610.graph_c0	6.00413	2.08152	3.10885	13.1266	11.2097	15.3124	19.7226	15.4528	17.5832	3.643	5.77589	2.57436
c121612.graph_c0	7.2897	7.50745	6.16903	3.25966	3.51112	4.13452	4.57437	5.70294	5.92931	7.67412	10.8371	8.8112
c121628.graph_c0	4.22393	4.38351	5.6022	2.39688	2.94414	2.82261	2.76707	2.84816	3.16814	1.61219	1.75037	1.34902
c121640.graph_c0	0.874809	1.03269	0.33857	0.118878	0.106707	0.079796	0.885186	1.22334	1.6436	2.52655	4.37103	2.25146
c121649.graph_c0	1.93236	0.757605	3.21776	1.37812	2.56767	1.27508	5.30179	3.596	4.29886	1.07101	1.27908	1.598
c121654.graph_c0	0.434915	0.751328	0.483146	0.344754	0.636599	0.347121	0.750514	0.423891	0.394745	1.39565	0.990868	1.06602
c121656.graph_c0	135.881	173.575	227.799	88.9502	99.0034	98.6202	76.967	95.9189	114.809	8.73697	9.71931	13.3538
c121673.graph_c1	93.1277	103.732	270.109	615.474	491.001	1045.42	224.967	264.561	151.049	97.4867	43.0134	45.8114
c121679.graph_c0	6.19238	7.60711	1.47482	2.92002	2.33959	0.926917	4.57327	2.35764	3.80459	2.05009	0.838254	0.617135
c121690.graph_c0	0.704309	0.343175	0.419358	3.95105	2.06184	1.58138	0.637445	0.3306	0.442562	0.092042	0	0
c121691.graph_c0	8.73979	11.831	17.9612	4.59911	4.15738	8.08099	5.56552	6.78288	7.84943	2.09698	2.74021	2.53051
c121695.graph_c1	8.60159	14.133	39.0209	11.2835	11.4824	26.5089	3.10901	7.25505	6.3706	0.77937	0.843347	0.72286
c121698.graph_c0	0.892906	0.553725	0.47258	1.34819	1.36283	1.71247	1.20682	0.977964	0.822902	2.67088	3.08654	4.40127
c121701.graph_c0	1.25082	1.57995	1.87391	2.41253	3.66172	3.16518	1.10139	1.14901	0.834985	1.96506	1.74978	1.86496
c121704.graph_c0	6.97469	6.67931	5.41176	8.01845	8.04518	7.98706	13.0409	11.2184	8.75257	15.6488	10.6492	15.7883
c121712.graph_c0	28.527	16.9725	5.74053	15.2068	13.5639	24.7752	43.5637	19.424	32.2942	119.633	110.877	202.919
c121715.graph_c0	2.96669	6.48916	4.70314	0.481366	1.0478	0.514962	1.56294	1.69999	2.18227	0.952854	0.709645	0.755851
c121721.graph_c0	85.7027	71.5755	108.142	62.1351	58.9292	55.999	40.3677	56.5515	43.0893	52.5578	27.4958	22.8028
c121735.graph_c0	2.62617	2.19336	1.53449	1.77981	0.997681	1.59089	2.47193	1.73302	1.61576	3.72367	2.58921	5.68593
c121739.graph_c0	22.981	24.3005	23.8552	29.2596	30.1833	29.2986	41.5922	33.9666	36.8783	63.6939	90.2581	90.5987
c121742.graph_c0	0.345892	0.10725	0.0915336	0.277199	0.194728	0.230563	1.27726	0.608853	0.260815	0.783513	1.34198	0.978253
c121743.graph_c0	3.04464	3.23291	2.13569	0.86073	1.36962	0.531801	2.62192	1.69099	1.71685	1.14945	0.834634	2.38173
c121758.graph_c0	2.10915	0.865534	0.959113	0.153739	0.118285	0.154794	2.39602	1.65195	1.82193	1.78475	4.95956	3.05602
c121762.graph_c0	74.2405	76.6191	27.5763	18.9948	12.2736	15.0603	28.017	29.9603	37.6067	9.16918	11.7733	5.55331
c121767.graph_c0	2.4828	1.25269	1.46422	1.94935	1.5921	2.99802	3.42756	2.11625	2.26635	4.2314	4.124	5.16655
c121785.graph_c0	2.84202	3.00592	2.12004	1.18225	1.64134	1.4549	3.00266	2.12357	2.49529	3.15317	4.34703	4.35635
c121786.graph_c0	1.21665	1.1568	0.949038	3.49885	3.09231	2.426	1.33161	1.32369	2.0185	0.368527	0.0533483	0.148611
c121787.graph_c0	2.35834	2.22027	2.6239	12.1238	9.64361	11.6436	1.63844	3.15992	3.99563	0.381578	1.53515	0.825792
c121788.graph_c0	31.1141	23.6953	14.764	5.35541	6.22017	7.27271	23.2076	28.349	23.6004	17.9177	16.957	20.4417
c121792.graph_c0	0.323648	0.149096	0.389695	1.36829	1.66333	1.73194	0.365567	0.263327	0.117502	0.708688	0.223753	0.906625
c121800.graph_c0	2.13795	2.31026	1.63444	1.80533	2.62714	1.42047	1.10557	1.70459	1.02055	0.822094	0.597199	0.485218
c121807.graph_c0	8.36059	8.30435	6.46879	3.77299	5.39851	3.60044	3.59834	5.43683	4.6715	3.41453	2.75427	2.48132
c121808.graph_c0	14.8393	14.9764	14.4305	10.5885	11.2363	6.47568	13.2343	19.9172	17.7089	13.8653	19.393	12.5507
c121819.graph_c0	0.706566	0.605575	0.607682	0.334937	0.208448	0.17986	0.904801	0.426145	0.724823	0.96775	0.518948	0.983886
c121821.graph_c0	2.14088	3.18346	1.23528	1.08023	2.38	2.74382	11.045	2.17733	3.63047	17.6485	14.4347	13.4367
c121825.graph_c0	12.8898	17.8441	21.1997	12.3153	13.1215	11.7276	9.60441	11.5934	12.3979	6.60382	7.39605	6.05617
c121828.graph_c0	5.84971	10.3894	13.0581	10.5691	9.29998	8.21359	3.86667	3.29218	5.02902	0.539707	0.185892	0.15535
c121829.graph_c0	0.774712	0.873636	0.180454	1.4183	1.07097	0.706656	0.303838	0.755074	1.30084	0.255919	0.213021	0.101727
c121831.graph_c0	7.40037	9.8059	12.353	6.77634	8.1144	7.56684	4.79362	5.82687	6.52183	4.0331	1.70666	2.69579
c121839.graph_c0	11.5608	13.345	8.95772	5.5745	3.92504	3.08581	1.60469	1.67966	2.95931	1.78002	0.627815	0.531663
c121840.graph_c0	3.65589	2.97207	8.28601	4.01336	5.58207	3.33473	4.41279	4.06808	6.97996	1.26655	1.50027	2.03316
c121844.graph_c0	0.215055	0	0.346795	0.267885	0.0524636	0.294244	0.480756	0.273395	0.175672	1.85722	1.92605	1.86375
c121845.graph_c0	5.61327	4.68583	9.36376	4.47092	6.43335	3.74562	9.4679	6.47513	10.8735	2.13341	3.08989	3.60127
c121850.graph_c0	1.06305	1.36033	1.01586	1.42674	1.84417	1.54428	1.89005	1.24132	1.32936	3.38905	3.45197	3.18468
c121851.graph_c0	0.314029	0.409884	0.648194	0.227592	0.286007	0.477405	0.27588	0.447127	0.570049	1.37525	1.28288	1.40749
c121852.graph_c0	5.17152	6.52191	2.25407	4.85465	2.60316	2.19852	0.836994	1.18995	1.12143	0.15902	0.0661823	0.196653
c121856.graph_c0	6.46752	6.15844	8.90709	10.0908	12.2923	10.8155	9.52938	6.49166	9.43829	6.96602	2.63018	4.30729
c121857.graph_c0	1.08215	1.42433	1.3398	1.58365	1.84506	1.96332	3.40276	2.23743	1.89099	7.0171	3.84533	7.74501
c121859.graph_c0	4.3962	4.99895	3.63737	1.8485	2.98664	1.37051	7.96172	7.14992	8.04091	12.4583	12.9931	12.919
c121860.graph_c0	34.7236	34.2777	40.8753	39.5916	44.8091	33.6702	21.1808	25.0558	24.7201	22.5672	12.5665	12.2558
c121862.graph_c0	2.33693	2.92838	2.55343	1.11847	1.36252	0.469229	0.871569	0.822136	0.832424	0.86562	0.235555	0.447746
c121873.graph_c0	9.02179	14.8958	8.81205	2.5074	3.89542	1.99056	9.56906	17.3764	8.08705	3.97871	3.81356	6.12241
c121881.graph_c0	1.71774	1.33669	2.07627	4.59839	5.14944	3.75478	1.26727	1.88864	2.29228	1.47228	2.52392	2.95864
c121883.graph_c0	25.0739	18.8973	21.6498	3.01478	3.76178	2.19396	6.35777	19.2346	13.5292	1.08221	3.10622	1.00374
c121888.graph_c0	0.218529	0.385904	0	0	0	0	0.685648	0.548217	0.999659	1.60054	4.06541	4.02494
c121893.graph_c0	4.06155	1.79545	11.2909	4.1255	5.48463	3.33054	13.0137	7.00968	11.0369	2.46268	3.82901	5.34397
c121897.graph_c0	4.29323	4.61793	4.04073	4.64158	5.03916	3.26956	2.11585	2.24495	2.55858	1.92665	1.26005	1.57422
c121901.graph_c0	0.549259	0.370819	0.618994	1.92174	2.03302	1.69306	1.31924	0.250412	0.845777	0.900957	0.642801	1.09428
c121908.graph_c0	1.3289	0.69567	0.311706	0.21889	0.206304	0.743827	0.312713	0.706481	0.6908	2.9418	2.27785	3.01404
c121909.graph_c0	0.805765	0	1.0164	1.55727	1.52014	0.636984	6.87652	4.42522	4.09551	2.43362	4.15265	6.94077
c121911.graph_c0	0.247928	0.171321	0	0.134764	0.0241933	0.0226148	0.583415	0.226934	0.270034	1.62865	1.70625	6.56313
c121913.graph_c0	41.4577	34.4248	45.7042	24.6799	27.8759	24.1921	46.721	48.7584	39.3853	56.3061	61.6826	65.7242
c121916.graph_c0	0.0451961	0	0.932901	0.491337	0.0441033	0.412258	0.595583	0.275794	0.196904	3.37847	3.0252	3.46585
c121917.graph_c0	8.41632	12.2693	8.85297	8.16318	5.17499	10.8733	16.0943	17.4056	22.5591	17.1688	9.65997	11.0761
c121917.graph_c1	4.28927	6.14614	5.10452	4.24727	2.62814	5.86871	7.93386	9.89128	12.4398	8.36031	4.98409	6.02516
c121918.graph_c0	100.195	74.2916	33.9119	33.3431	41.7195	32.706	89.7631	112.722	109.068	112.089	179.334	176.037
c121920.graph_c0	5.68972	6.40821	6.90838	9.172	9.33522	13.0765	7.16698	8.22604	9.76639	4.0276	3.48394	3.76486
c121924.graph_c0	2.29025	2.05794	2.5758	2.62202	2.94709	2.41045	0.994956	0.92146	1.72693	2.90748	2.4913	3.88637
c121925.graph_c0	116.653	132.551	332.319	133.757	106.306	122.674	33.122	105.359	62.4616	11.4329	12.8446	5.85301
c121926.graph_c0	142.575	124.792	161.249	199.22	188.744	244.067	252.491	158.516	184.389	316.175	367.856	392.795
c121931.graph_c0	2.03772	2.06358	0.755405	3.97854	2.36557	1.41006	1.57081	1.75084	2.33421	0.218854	0.165608	0.276798
c121935.graph_c0	0.519853	1.08515	0.894197	1.6189	1.58526	1.8671	0.214078	0.49566	0.495428	0.110397	0.0612611	0.238915
c121938.graph_c0	56.9666	54.6729	38.0234	34.1427	28.9262	40.4592	72.3812	68.772	80.7544	114.593	96.3411	83.0631
c121948.graph_c0	1.25259	0.771615	0.864334	0.765304	0.881192	0.464991	1.80966	1.67386	2.69681	0.511383	0.617897	1.22401
c121957.graph_c0	2.44209	3.06313	1.726	0.744758	0.920183	0.26466	0.773805	1.3279	1.29041	0.410777	0.0683841	0.152397
c121960.graph_c0	17.9344	10.7523	13.493	14.7651	13.3369	16.6808	26.3635	29.2359	30.366	32.8124	36.3256	32.8261
c121963.graph_c0	0.144115	0	0.0309866	0.163199	0	0.0657277	0.406953	0.0732847	0.117724	3.59094	3.36264	2.72501
c121977.graph_c0	1.38295	2.04778	2.54872	0.894901	0.819345	0.540626	0.511392	0.6279	0.618641	0.279701	0.44235	0.38913
c121979.graph_c0	46.3834	35.0245	31.2999	30.5741	27.0957	23.4709	37.7919	41.4313	46.153	8.65261	9.29957	8.06933
c121980.graph_c0	2.01546	1.95239	1.16639	0.853211	1.83806	1.87277	3.65233	4.46353	3.22094	2.36803	3.28516	1.30593
c121982.graph_c0	0.58179	0.405139	0.19782	2.20631	2.02003	0.95029	0.216501	0.330249	0.574718	0.275832	0.0892874	0.0426387
c121987.graph_c0	4.73011	4.74226	4.63968	3.3998	4.22155	3.542	4.82025	4.78414	4.76866	6.68556	6.1177	9.10273
c122000.graph_c0	0.304865	0.213718	0.421799	1.26086	1.07356	0.531987	0.174671	0.134807	0.476417	0.0900755	0	0.0139241
c122004.graph_c0	0.50186	0.243362	0.613361	2.12969	1.08255	1.49379	1.11881	0.698449	1.12198	1.43597	0.871549	0.749166
c122006.graph_c0	2.7536	4.85602	0.740072	0.96665	1.00763	1.02038	4.97316	6.3186	3.97383	1.59834	2.64462	3.59765
c122008.graph_c1	36.416	44.5467	38.8133	27.5056	30.1183	28.6121	22.051	27.2243	26.2789	14.8131	12.6349	11.4743
c122017.graph_c0	41.3417	30.3368	6.51973	3.53397	11.2432	5.11725	25.1348	15.6648	15.221	6.39951	8.85271	12.5047
c122017.graph_c1	13.7446	13.825	2.53307	1.49582	4.00625	2.72724	11.0891	6.89853	5.97831	3.18417	3.66011	5.15654
c122019.graph_c0	284.128	320.652	355.09	393.933	442.638	368.588	259.358	289.998	271.075	141.857	122.078	139.507
c122020.graph_c0	49.5219	29.6855	17.822	6.65599	6.91198	4.07284	18.0531	24.1092	24.736	13.2635	11.6142	8.78395
c122024.graph_c0	32.0968	82.0016	67.4395	15.3069	15.3713	16.437	20.9424	24.7267	26.5917	16.4756	16.2949	17.1053
c122028.graph_c0	4.50469	4.43827	4.4789	4.83581	3.48104	2.47013	3.43131	3.54859	5.27502	1.23863	1.35013	1.61382
c122035.graph_c0	1.77349	1.76077	1.2886	1.24655	1.64109	1.08776	0.921007	0.746352	0.765985	0.242423	0.490053	0.44969
c122043.graph_c0	0.579085	0.774491	1.33346	1.38768	1.20308	1.60168	0.914316	0.778927	0.732446	2.62348	2.1485	2.25665
c122054.graph_c0	13.0827	28.9474	64.2351	21.3093	19.9583	20.8834	5.84085	8.52094	8.14935	3.476	3.86482	4.07113
c122059.graph_c0	9.99391	16.6843	22.0455	5.74018	4.04705	6.41008	2.00609	2.66551	3.79563	1.10907	0.787406	0.484074
c122061.graph_c0	6.23491	5.90118	7.79975	4.82683	4.88944	5.23222	6.29553	7.54011	4.96348	9.70654	9.21232	9.33617
c122071.graph_c0	41.1187	26.2394	18.2286	82.8153	68.5763	47.19	55.6101	41.6477	67.8288	22.3117	7.57669	13.8614
c122072.graph_c0	6.0715	8.26171	8.75468	7.53352	7.27388	6.28752	3.5836	5.62464	4.14667	3.44963	3.57034	2.27333
c122074.graph_c1	3.7218	9.76489	6.93181	1.78633	2.1887	1.84356	3.248	1.82992	0.832205	0.279159	0.255601	0.0517835
c122074.graph_c2	17.2164	25.5713	17.9968	7.49196	14.3791	8.8692	41.4448	31.3234	38.7311	64.3446	72.9081	55.6777
c122075.graph_c0	1.04497	1.13536	0.898727	0.339374	0.0961985	0.431626	2.96935	0.761982	0.665707	4.22052	1.39407	1.98832
c122081.graph_c1	8.46917	9.5631	8.52502	9.68709	9.30321	9.5378	5.4778	5.96681	6.62192	4.58173	3.03313	4.34892
c122086.graph_c0	31.6265	32.0269	40.5493	32.4503	34.0986	34.595	18.9689	24.1874	23.5626	16.3033	14.9865	13.7187
c122087.graph_c0	37.3709	19.8505	7.86114	41.5447	35.1931	23.9164	82.1388	50.0787	91.2049	22.9526	22.552	27.2962
c122096.graph_c0	3.0504	3.9264	6.77618	3.02946	3.99538	6.27906	6.97081	6.10513	5.36555	8.72031	9.62683	9.7159
c122100.graph_c0	0.829162	0.898204	1.65924	0.832976	0.993366	0.928554	1.58411	1.01862	1.50217	5.39288	4.8604	7.5804
c122105.graph_c0	37.9238	33.1488	34.879	20.6422	20.8422	18.3638	22.6854	26.2799	37.3957	12.7519	11.4761	20.2352
c122106.graph_c0	1.19829	1.17095	0.874437	0.674369	0.85041	0.546511	0.546865	0.738601	0.889862	0.205633	0.359444	0.381446
c122112.graph_c0	56.1768	70.4037	94.1101	78.7975	94.6291	92.5812	52.0258	61.69	72.0246	15.2721	23.1905	21.7676
c122114.graph_c0	28.4389	25.4456	25.486	60.1493	54.9198	38.4343	18.1268	19.5857	28.1698	16.0626	12.7368	15.9173
c122115.graph_c0	37.1878	50.4861	237.733	273.927	207.154	301.467	47.3342	93.9653	66.2182	16.0702	21.0445	26.6383
c122118.graph_c0	1.56223	1.36093	1.05076	1.07053	1.0554	0.584614	0.640978	0.712939	0.676248	0.272213	0.226583	0.294554
c122134.graph_c0	0.871834	0.541883	0.845035	1.12832	0.972289	1.12344	1.1072	0.661491	0.467248	1.84948	1.69602	1.75899
c122138.graph_c0	1.58623	1.37013	1.72966	1.30872	1.93485	1.26603	1.22645	1.03708	0.77128	5.29344	1.94938	4.10623
c122140.graph_c0	17.1419	26.7928	26.4172	12.7504	12.2437	12.922	13.1237	17.0053	14.6265	7.8584	8.42777	6.36197
c122146.graph_c0	47.5875	51.1671	39.7974	25.8616	29.3027	20.3264	31.3969	34.2367	32.828	19.1586	10.5436	12.5708
c122152.graph_c0	45.0607	67.9227	67.5011	40.7051	33.9596	72.6303	40.5313	52.1279	75.0349	12.765	6.18455	9.91891
c122153.graph_c0	48.9282	88.8963	129.836	40.95	43.6672	33.6393	38.3022	53.7457	52.6649	11.5565	20.3385	20.614
c122161.graph_c0	4.4886	4.82346	4.16438	2.65755	2.65563	2.77251	1.31406	2.19265	1.52054	0.700519	1.06623	1.11382
c122162.graph_c0	9.04237	9.61422	10.5423	23.8916	18.7228	17.4599	14.1097	12.3744	16.3595	6.13798	4.63946	10.8467
c122164.graph_c0	3.49065	1.69458	0.821211	1.43225	1.22197	1.09941	5.11263	3.64561	2.8642	4.09533	2.71528	5.62359
c122165.graph_c0	14.8028	14.1139	13.3161	12.0213	10.3274	8.04467	16.1363	13.0382	10.4722	22.5108	16.1616	23.9063
c122168.graph_c0	4.40821	1.52306	2.97469	3.37916	5.52593	4.20654	4.02163	3.48315	3.65634	9.10212	10.8691	11.6124
c122172.graph_c0	25.7613	22.7239	31.8233	35.8374	39.4729	38.0416	38.166	30.9836	31.132	48.4647	57.2594	56.9357
c122173.graph_c0	115.08	165.124	142.464	91.3315	114.749	134.782	75.2936	130.855	101.734	66.6767	66.1585	45.9846
c122176.graph_c1	5.0061	4.86946	5.14913	9.62197	8.54884	7.74424	6.24031	5.84816	5.15773	3.63946	3.76283	3.09131
c122182.graph_c0	103.137	102.527	222.904	71.0278	49.8094	85.0523	30.3706	61.5437	76.3768	9.28465	11.0214	8.16602
c122187.graph_c0	6.40413	6.36462	7.27962	8.4064	8.02355	7.82685	4.18166	4.3907	5.1216	3.99692	3.52959	2.67213
c122189.graph_c0	25.5201	37.0319	26.4873	22.0267	30.5126	26.6135	18.7699	19.2838	21.4112	14.1318	8.01372	16.9086
c122190.graph_c0	1.23568	2.13466	2.19633	1.45527	1.44696	1.5404	2.20989	3.0999	2.51226	3.17225	6.25178	4.88931
c122195.graph_c0	2.34899	0.142384	12.0577	5.53289	2.67825	4.03719	13.6153	6.51314	10.4223	4.36876	7.13303	8.85723
c122215.graph_c0	17.3776	18.2705	28.8219	25.3895	21.9154	20.9292	11.371	10.9669	13.8641	7.34623	8.00023	8.65891
c122218.graph_c0	2.10582	2.315	2.05808	3.90218	2.33511	3.05587	4.95535	3.30986	1.98082	5.31214	6.13623	10.055
c122218.graph_c1	15.4224	15.9947	14.4465	21.7969	18.2285	24.1185	26.1917	18.2992	15.7015	39.0194	32.8545	42.9824
c122223.graph_c0	2.04896	2.30808	5.56959	1.44975	0.99241	0.682103	0.633487	0.532369	0.667865	0.304902	0.310191	0.188529
c122225.graph_c0	18.1671	4.38853	1.40783	26.0122	14.0356	13.9766	19.7775	16.3204	16.3966	0.942181	0.45537	1.15576
c122226.graph_c0	11.45	13.0533	10.7845	10.058	9.36373	8.05511	11.4756	11.2914	12.2942	18.6648	20.5182	28.3898
c122227.graph_c0	12.2161	16.0602	7.30383	6.024	8.32408	5.11223	6.098	6.89796	6.00083	1.4632	2.29258	2.19532
c122234.graph_c0	265.165	376.775	663.096	329.05	304.712	336.214	74.7974	131.271	115.342	23.2897	19.4604	20.0017
c122237.graph_c0	4.95438	6.39059	3.27847	1.70029	3.00313	1.25473	4.61951	4.83719	3.91061	2.27093	3.28599	3.19615
c122240.graph_c0	0.349636	0.201335	0.43435	1.05582	0.625499	0.974482	0.530217	0.256814	0.317342	1.51799	0.824044	0.83659
c122241.graph_c0	0.566065	0.651928	0.628185	1.07526	0.659289	1.06599	0.51563	0.241424	0.377877	1.63383	0.80909	1.38109
c122243.graph_c0	21.8153	25.1927	26.0885	12.4226	14.9739	9.17787	15.1421	13.9158	13.2865	3.79864	5.28848	8.44947
c122243.graph_c1	7.58352	11.5086	10.1909	4.90215	5.39594	2.52194	5.94843	4.8204	6.53892	1.69992	2.82994	2.24052
c122249.graph_c0	0.779328	0.498633	1.48947	0.882524	1.41534	1.63894	1.05958	1.0568	1.22607	2.64799	1.97963	2.63792
c122257.graph_c0	5.81984	5.20274	3.83277	3.0602	4.72598	3.45244	34.0174	17.2394	18.307	34.2944	24.6131	32.5132
c122261.graph_c0	32.5661	40.9555	63.1788	89.8938	83.209	78.2452	15.0767	21.8643	28.0658	38.2797	10.2939	33.2279
c122262.graph_c0	1.80122	5.03277	5.24013	1.12097	1.77295	1.05723	0.751887	0.860192	0.733551	0.585408	1.03362	0.658135
c122263.graph_c0	1.95122	0.379044	0.363935	3.87611	1.6517	1.3295	1.19491	1.02809	1.15221	0.426013	0.310278	0.222257
c122265.graph_c0	18.6188	11.2587	12.9375	10.3	10.9049	8.65113	11.3054	10.476	11.7694	2.94962	2.98653	2.26618
c122268.graph_c0	2.66914	3.6851	2.43388	0.466132	0.988492	0.630665	2.11887	1.91329	2.36423	2.98663	1.44006	2.04378
c122272.graph_c0	26.8212	12.7751	7.14288	12.6774	10.9909	13.5168	22.8097	20.7694	28.9029	18.1364	13.702	43.0543
c122278.graph_c0	0.842264	2.11641	1.83073	0.0416202	0.149436	0.209529	0.273875	0.576262	0.617135	0.0173445	0	0.176955
c122283.graph_c0	56.6228	47.4404	66.1507	171.627	151.4	214.355	155.489	74.3013	117.99	196.492	267.901	261.182
c122290.graph_c0	6.40645	3.96979	4.46179	14.6357	14.1679	14.4504	6.03018	5.63027	6.67429	5.1659	2.65876	2.37738
c122300.graph_c0	0.397052	0.52948	0.898642	0.340771	0.591373	0.914961	0.708123	0.573838	0.728343	1.7988	1.16236	1.44885
c122303.graph_c0	0.53443	0.637476	0.673038	0.570615	0.800887	0.731223	1.00608	0.834706	0.665236	2.22662	2.24925	2.38597
c122307.graph_c1	133.9	69.3592	23.6397	82.2744	39.748	28.2652	62.6244	56.1495	58.7065	27.6482	24.7828	22.0156
c122310.graph_c0	9.16389	9.70677	11.5453	14.0771	15.163	15.6554	10.2412	7.88609	7.11019	19.8902	18.1741	17.4821
c122313.graph_c0	34.6735	39.8859	37.8857	6.66763	9.62918	5.01018	16.1004	19.3092	14.2955	16.1932	12.6693	14.6754
c122314.graph_c0	0.723309	1.00657	1.12752	2.04772	1.67632	2.5841	0.638276	0.536393	0.787802	1.16056	0.994433	0.791477
c122317.graph_c0	0.46705	1.51588	1.91714	6.82756	7.7893	2.14947	0.319723	0.367047	0.254347	0.504935	0.360253	0.557527
c122325.graph_c0	5.66059	6.6028	3.88535	4.96376	4.81555	5.46121	6.48939	6.62421	5.78986	13.11	8.87706	9.43405
c122328.graph_c0	0.506083	0.242853	0.453392	0.82144	0.514423	0.65397	0.853478	0.407471	0.321538	2.48382	1.41144	2.63599
c122331.graph_c0	17.9707	22.6277	18.0134	6.76432	8.13516	4.74733	7.07281	10.6185	7.56385	1.8096	2.52038	1.69501
c122332.graph_c0	81.2676	81.4694	69.7692	99.9183	99.6906	82.159	68.1223	69.9869	67.0822	30.2837	42.2005	40.6349
c122333.graph_c0	6.90494	5.01803	4.2237	3.02735	3.72931	3.06498	6.4125	7.06006	8.36516	6.35678	8.16311	6.90436
c122336.graph_c0	5.93468	3.46557	4.02578	5.49002	6.52528	4.53653	2.43901	3.91047	3.73264	1.51473	1.41842	1.31709
c122338.graph_c0	4.21021	7.44295	5.73926	1.01076	1.47903	1.42093	3.07127	4.00357	3.30163	0.619901	0.873214	0.597066
c122340.graph_c0	0.799349	1.31813	0.703104	1.67873	0.992754	1.93882	1.1115	0.849913	0.7519	2.92178	2.77456	4.06489
c122342.graph_c0	0.381001	0.459688	0.561737	0.936869	0.725874	0.794358	0.239083	0.627363	0.296409	0.0410972	0.222354	0.0762347
c122346.graph_c0	1.30334	1.19703	0.553373	0.179353	0.402476	0.240779	0.512456	0.285241	0.557038	1.4201	0.762115	1.69841
c122347.graph_c0	6.42715	7.80263	9.03935	7.02819	7.54085	8.86968	8.22754	7.30559	7.972	14.4388	15.6398	17.7606
c122357.graph_c0	51.7633	67.0953	22.494	19.09	16.426	24.6934	31.2453	23.1707	27.5413	4.99789	5.79612	5.46885
c122359.graph_c1	3.91494	3.79426	4.1582	1.99622	2.5051	1.34645	2.11434	3.56821	3.42518	0.702662	1.06892	0.404512
c122360.graph_c0	0.323892	0.346377	0.179076	0.733562	0.609545	0.780803	0.566185	0.25882	0.478761	2.12242	1.54855	1.84702
c122363.graph_c0	0.378162	0.229223	0.136942	1.09989	1.9422	1.52501	5.88257	2.14567	2.86148	3.8322	6.04192	7.19231
c122365.graph_c0	4.23699	3.78631	4.41516	7.66095	13.5874	5.40429	25.3024	8.40371	7.00833	36.9767	19.1433	33.2983
c122367.graph_c0	6.57107	6.17817	8.98901	16.3817	13.8586	14.0847	9.51558	8.62316	7.47663	9.1229	8.79268	12.6921
c122370.graph_c0	1.27738	1.05538	2.06586	2.11319	2.61493	3.19154	3.94686	2.2876	2.31375	6.73056	7.59198	9.90347
c122377.graph_c0	2.42687	2.58271	2.07402	6.6375	8.79828	4.44137	9.33975	3.63981	4.80136	1.58309	1.31773	4.50173
c122380.graph_c0	6.88485	11.0288	8.00991	2.00725	3.07824	1.14182	3.01637	3.84478	3.76299	0.737242	0.672668	0.775835
c122384.graph_c0	48.0709	56.1669	62.6983	124.32	130.349	141.037	91.2676	67.092	74.4562	77.4847	110.885	103.086
c122385.graph_c0	7.78939	5.94208	6.82012	4.32858	4.8584	4.12024	5.95244	6.06402	4.98539	9.09509	8.93323	8.30909
c122391.graph_c0	10.866	15.074	17.8942	17.2268	19.9715	21.7095	13.1916	11.051	16.8781	6.22334	8.7888	7.10163
c122402.graph_c0	43.9419	39.4342	43.5899	65.6905	51.8938	48.443	32.7666	34.896	36.0115	13.856	15.7365	15.0994
c122403.graph_c0	172.6	175.859	136.378	49.9673	73.4931	17.3633	32.1253	59.5016	32.9234	57.0903	5.03443	14.1174
c122407.graph_c0	0.702108	0.277237	0.345056	0.872316	0.724282	0.622132	0.849692	0.591652	0.524373	2.7037	1.51294	1.6226
c122410.graph_c0	3.74175	4.34378	4.40234	1.70845	2.62891	4.20487	6.93126	4.96231	5.05346	4.3735	5.4747	4.96829
c122419.graph_c0	34.6448	27.4098	25.6145	19.172	19.1552	18.2963	26.4975	29.1834	28.4888	33.7877	36.2661	33.0692
c122420.graph_c0	103.336	84.7327	74.1086	158.982	125.557	127.589	168.963	146.255	191.577	49.5199	22.8012	59.1944
c122428.graph_c0	2.22961	1.88065	2.07962	0.611654	0.919309	0.787718	0.443378	0.878285	0.632754	0.177834	0.266445	0.08247
c122429.graph_c0	5.04979	9.44141	9.27711	3.48899	5.22397	3.90651	2.43677	2.42161	3.11553	2.4253	2.12422	1.96407
c122431.graph_c1	10.2976	6.80393	2.04651	0.334505	0.640551	0.411646	2.16254	3.04592	3.84286	0.929328	0.502807	0.646458
c122440.graph_c0	3.56433	1.11954	0.243847	2.64195	1.97622	1.55172	2.66874	2.10087	3.13218	0.596368	0	0.297837
c122440.graph_c1	3.55913	1.65464	0.224663	2.75104	1.68874	1.54878	2.91981	1.66043	2.88068	0.33284	0.246265	0.274406
c122441.graph_c1	28.456	21.5147	25.7605	40.1667	49.2239	38.8793	42.4148	37.4337	35.0678	52.7039	74.1092	73.2222
c122442.graph_c0	0.492173	0.695652	0.211646	0.749883	0.611255	0.591781	0.842302	0.500553	0.365493	1.62162	1.28653	1.83305
c122447.graph_c0	287.628	276.041	270.634	613.688	477.733	392.636	324.37	251.356	317.823	130.47	105.969	115.346
c122448.graph_c0	1.42103	2.6419	4.06802	4.4138	3.40724	4.33299	1.79616	1.48651	2.43215	0.0459843	0.210519	0.12795
c122452.graph_c0	37.1585	38.3684	25.5299	12.1347	12.6399	11.3229	24.1692	26.3474	25.5442	35.9172	24.7622	31.1138
c122457.graph_c0	1.62619	1.5139	2.21446	2.94645	2.84315	2.7689	1.05872	1.13015	1.31363	1.85717	1.49476	1.48051
c122460.graph_c0	21.4158	24.6096	18.9897	26.9212	22.5642	22.0871	13.7065	17.7282	23.8677	8.30003	9.94948	9.7411
c122463.graph_c0	1.46301	1.50757	0.737928	1.50477	1.857	0.913073	1.50133	1.58861	1.97685	0.174421	0.777771	0.5431
c122470.graph_c0	21.2941	22.293	2.07251	1.52673	2.76646	1.72398	18.0717	13.4233	12.0767	19.2834	15.1304	20.003
c122471.graph_c0	5.57393	3.42926	0.874449	0.197379	1.02759	0.264979	6.15232	3.39761	3.34197	12.2765	11.0573	14.4379
c122471.graph_c1	4.38039	4.25861	0.782825	0.206148	0.666151	0.467016	5.62243	3.76069	2.41646	10.8889	10.1363	14.5216
c122476.graph_c0	2.7387	1.52033	1.84705	5.60474	4.69125	3.64832	3.56076	1.94372	3.1331	1.31661	0.965889	1.11766
c122482.graph_c0	3.04417	1.80077	1.80889	1.11566	1.13421	2.24664	4.50645	1.95611	2.50177	4.05902	4.00478	4.1281
c122484.graph_c1	0.49402	0.812793	0.940809	1.11887	1.20519	1.15874	0.531434	0.681872	0.422768	1.55868	1.43047	1.48273
c122485.graph_c0	25.2426	34.0349	61.9755	27.2332	24.1098	20.8032	22.5254	20.7448	22.2745	14.4009	7.11649	8.09841
c122490.graph_c0	0.597393	0.253477	0.351539	0.883009	0.981808	0.731332	0.399534	0.543611	0.633536	0.0178054	0	0.0165144
c122492.graph_c0	6.8217	7.40925	10.8232	7.32327	6.66536	7.285	5.15843	6.00443	4.45989	2.83862	3.86034	2.70696
c122498.graph_c0	108.106	89.7666	78.4749	162.71	146.407	117.014	112.639	70.8214	124.209	39.4462	6.90634	23.8605
c122498.graph_c1	91.9438	56.304	56.8376	152.807	117.652	97.9635	92.6566	65.2547	96.6705	34.9388	6.5194	18.9505
c122500.graph_c0	1.90551	2.17754	1.33394	1.37834	0.691884	0.619795	0.723	1.20183	1.06184	0.418251	0.320291	0.31034
c122504.graph_c0	116.352	169.182	253.291	100.098	79.016	143.12	25.6014	49.7347	42.3667	9.21485	3.90594	2.43547
c122525.graph_c0	5.77625	7.01468	4.40221	1.3989	0.976636	0.834666	2.63775	3.19904	1.71297	0.842061	1.29399	0.781005
c122531.graph_c0	2.50366	3.4018	4.43961	3.75902	6.97252	4.91386	9.04252	2.50338	1.74644	12.9993	6.32512	14.2583
c122538.graph_c0	7.2022	7.35869	6.95346	10.7645	11.6086	11.503	9.15323	7.32483	6.89816	12.9023	11.1095	14.0128
c122546.graph_c0	13.4117	12.5262	8.53658	7.924	8.89401	7.42338	13.6024	12.8923	10.5622	26.8339	17.3524	25.6606
c122548.graph_c0	8.21388	12.2082	11.217	4.97758	9.04426	4.15115	18.8585	10.2164	14.3865	13.7031	9.57485	17.5484
c122553.graph_c0	36.3174	20.7573	32.878	24.5064	27.2514	24.7763	32.3411	68.5766	48.1222	9.90006	21.3894	10.4534
c122558.graph_c0	32.8748	28.2877	23.4194	16.5957	15.5392	25.5559	80.9179	19.9529	42.9783	59.1441	31.7182	44.5242
c122563.graph_c0	33.8223	46.6285	34.0688	15.2179	20.5119	15.3499	22.5107	23.065	21.9747	13.7482	13.0074	11.4841
c122565.graph_c0	11.7928	14.4966	11.4371	5.87211	6.83519	5.62634	7.282	8.59112	6.92313	4.6416	3.74528	2.92128
c122568.graph_c0	19.4933	17.7306	23.0546	54.2711	47.0799	64.3705	16.2813	32.6736	33.4376	4.43612	5.42139	10.1078
c122579.graph_c0	2.04898	1.9069	2.13603	0.431249	1.03001	0.434209	0.662362	1.22085	0.743893	1.7112	0.565843	0.347864
c122581.graph_c0	6.57811	6.62007	3.38392	0.807573	1.94971	0.981348	2.99461	4.45487	3.49862	2.31518	2.4777	1.8567
c122585.graph_c0	13.484	18.5088	15.7081	7.37281	9.39613	3.65701	8.80539	9.70578	8.21086	6.03502	5.31415	3.9596
c122589.graph_c0	7.16696	10.0213	6.84709	2.06068	3.20616	2.1407	2.97369	4.1494	4.0308	2.98519	1.75298	1.80158
c122601.graph_c0	1.07348	0.480787	0.461622	2.45827	3.9864	2.77434	0.982363	0.818818	1.49397	0.439046	0.506009	1.06501
c122603.graph_c0	4.95708	7.06404	8.44372	6.20323	4.87486	3.37802	2.8504	2.55017	3.48734	1.20152	1.20014	1.31702
c122608.graph_c0	1.49528	2.564	2.31483	0.54185	0.6485	0.818355	0.875752	0.777267	0.90478	0	0	0
c122610.graph_c0	57.1512	59.8852	49.3888	33.9332	24.992	25.4179	21.2551	32.0041	38.0679	13.5241	15.7892	10.7014
c122616.graph_c0	37.1309	38.207	31.8896	28.781	30.341	37.9207	35.7667	79.6554	70.3381	105.254	80.6914	104.639
c122619.graph_c0	3.87977	3.09083	1.93182	7.24104	7.31571	5.66763	4.50309	2.46243	3.24076	5.12107	4.01514	6.00614
c122622.graph_c0	15.3457	12.332	16.3368	34.061	30.988	17.1185	9.54214	11.1092	19.2673	6.5159	7.02449	7.93368
c122626.graph_c0	93.6495	64.1571	54.3242	28.2423	36.1994	32.4658	48.0117	54.4571	53.3032	116.606	109.614	103.807
c122628.graph_c0	8.55223	5.48987	2.6872	9.16304	4.90563	5.07884	5.20324	4.64429	5.8899	0.657847	0.39652	0.126237
c122631.graph_c0	6.47265	8.36991	10.2156	10.5343	11.2139	9.7365	5.38705	7.99182	5.56561	4.44999	4.26074	3.88875
c122638.graph_c0	44.6065	35.2707	30.6133	35.8008	35.1054	32.4029	17.3228	23.1425	27.1147	10.9606	10.02	8.96695
c122639.graph_c0	17.2418	21.0982	22.7202	9.40354	13.562	7.09745	7.13007	10.3633	8.31942	2.26151	4.97499	2.81336
c122640.graph_c1	286.36	342.385	267.046	208.138	233.872	278.823	182.091	163.414	229.342	87.2729	95.583	84.2833
c122646.graph_c0	44.6772	55.0269	28.1089	58.716	54.5685	52.5763	81.9117	62.9218	88.7989	89.7664	19.6159	100.756
c122647.graph_c0	1.21665	1.18938	1.27755	0.820243	0.938738	0.748448	0.69244	0.661845	0.58552	0.22432	0.173382	0.356667
c122666.graph_c0	3.09233	3.62107	3.8779	3.39617	3.94474	4.38072	3.31723	4.30458	4.32766	6.59383	7.86637	8.94674
c122669.graph_c0	4.83188	4.70707	2.15594	2.3697	3.27926	1.88889	3.06055	3.63943	2.84898	1.04925	1.42137	1.62195
c122670.graph_c0	0.582981	0.353374	0.250696	0.403056	0.284442	0.461799	0.938636	0.483688	0.568123	1.05993	0.809941	1.80499
c122673.graph_c1	19.1459	18.7893	14.67	11.2059	12.1835	9.67398	9.56771	12.5328	10.2875	11.1971	3.82872	5.36326
c122676.graph_c0	5.14136	3.73011	3.25306	1.51838	0.928264	1.07429	0.810119	1.35905	2.26951	1.23131	1.15303	0.975488
c122680.graph_c0	192.052	269.719	423.017	319.331	202.853	281.737	50.6655	92.631	112.882	9.91408	10.3637	13.4301
c122680.graph_c1	112.359	154.463	255.43	190.419	136.083	182.965	34.8253	52.5229	70.7785	8.32712	6.7636	9.84103
c122684.graph_c0	10.7922	11.0762	9.07633	4.38343	5.26563	5.50328	6.95342	5.731	6.44111	4.57807	3.11612	5.37564
c122690.graph_c0	0.436786	0.103567	0.35356	0.791399	0.664409	0.914013	0.362764	0.195981	0.433755	0.814805	0.508668	0.944656
c122692.graph_c0	1.86085	2.88995	2.71586	1.45592	1.7058	1.08015	1.45963	1.00362	1.38189	0.606731	0.558188	0.740444
c122695.graph_c0	6.70632	7.26654	6.53566	9.76032	5.96332	3.61964	2.65197	4.29813	4.68943	0.831466	1.15972	0.666965
c122697.graph_c0	0.960526	0.189638	4.55535	1.04421	1.36578	1.00131	4.13308	1.95376	4.51347	0.901394	1.08664	1.98919
c122717.graph_c0	66.875	60.821	51.316	261.041	149.745	144.585	54.2814	45.3026	53.5082	47.3889	41.5506	43.8294
c122719.graph_c0	2.04229	1.05003	1.03506	2.14753	1.53027	2.49493	1.51041	1.52071	1.78746	0.495663	0.48134	0.268172
c122721.graph_c0	0.802829	1.84921	1.92038	0.545483	0.563081	0.755188	0.826521	0.612374	0.655809	1.81856	1.25356	1.02783
c122729.graph_c1	245.102	208.176	297.568	405.375	443.401	451.64	276.974	228.155	382.211	150.672	173.605	144.045
c122729.graph_c3	12.835	10.035	6.71651	9.95719	12.948	5.4415	8.50784	4.70662	3.42593	1.26941	0.272679	0.455757
c122731.graph_c0	1.93345	1.87944	1.81542	1.33377	1.59244	1.32675	0.53428	0.793764	1.12054	0.341531	0.284282	0.298134
c122733.graph_c0	12.7632	11.0201	7.76297	6.77105	6.73462	6.0753	16.6092	12.1223	13.9013	20.3095	16.0954	23.095
c122737.graph_c0	45.7855	39.5679	36.4409	17.9299	23.8013	15.0653	25.3855	30.6181	22.9225	27.4674	22.2062	18.448
c122737.graph_c1	97.6284	119.104	139.778	127.331	125.26	113.89	80.4987	62.2277	56.0747	42.8444	13.066	14.2594
c122750.graph_c0	6.82806	9.33282	13.0356	9.51657	10.1409	11.6523	5.50888	5.51348	6.8035	3.37807	2.67034	4.19721
c122754.graph_c0	138.393	212.881	129.768	15.2063	26.3184	15.5607	49.6982	61.479	61.4619	6.85427	13.2622	10.0517
c122755.graph_c0	0.27933	0.0643401	1.63362	1.08814	1.17208	0.713418	2.94475	1.78975	2.7077	1.07565	0.895348	1.46715
c122760.graph_c0	51.5665	47.0485	27.7833	56.0954	55.7497	74.9168	130.152	84.4554	108.847	93.9009	52.4855	96.1979
c122765.graph_c0	4.03773	4.3321	5.53135	1.88258	2.50267	1.72754	3.02066	3.8122	3.72447	1.71306	1.5995	1.34016
c122774.graph_c0	19.3002	15.0097	12.2012	8.45727	8.75144	8.70668	13.9458	11.9213	15.2231	17.137	20.074	21.2936
c122781.graph_c0	7.23687	6.74537	9.94268	12.1677	14.2734	12.9785	5.36865	6.51805	7.38115	3.95931	5.46381	4.8963
c122789.graph_c0	13.2243	13.4817	10.6977	12.9576	13.1124	9.548	7.90978	9.68413	6.96235	3.06192	2.38545	2.75597
c122790.graph_c0	10.7153	10.249	13.5697	11.7023	12.4943	13.4393	16.6675	16.3466	14.7862	18.7184	25.7896	23.8717
c122799.graph_c0	4.15908	9.28699	13.6647	5.23163	4.61328	3.32974	2.40803	2.96702	2.91675	0.79639	1.7066	0.832941
c122809.graph_c0	1.43397	1.22957	0.819191	0.075859	0.18385	0.0954747	1.44827	1.20291	1.19702	1.24476	1.78605	1.57232
c122821.graph_c0	0.41635	0.614364	0.805683	1.07262	1.3839	1.49536	1.01648	0.688089	0.651867	1.5473	1.99936	2.14582
c122832.graph_c0	0.67466	0.776996	3.28803	1.47706	2.19449	2.20516	5.55656	2.91613	3.61284	5.09412	6.36033	7.26431
c122833.graph_c0	2.3728	3.6254	2.2584	0.243621	0.555702	0.389584	0.878485	1.25486	0.878683	0.125413	0.208781	0.132937
c122846.graph_c0	3.27608	2.95147	2.9312	4.71515	3.35155	4.55473	0.969863	1.6928	1.41001	1.2867	1.29518	0.999127
c122850.graph_c0	1.59691	0.34289	0.162948	0.171642	0.105647	0.148132	1.04454	1.12861	1.5919	3.67863	4.36335	7.16498
c122855.graph_c0	4.76928	4.11952	4.67863	1.59774	1.96339	0.906315	2.73558	1.97051	2.00205	3.68551	2.01393	1.82656
c122858.graph_c0	90.2241	78.5525	99.0901	134.335	109.906	131.268	57.3669	78.8552	68.4455	62.4398	39.9701	41.0298
c122859.graph_c0	1.63663	1.96595	0.575141	0.0637711	0.360625	0.256836	1.42455	2.20143	0.881694	1.31549	1.72542	2.40323
c122859.graph_c1	1.28792	2.78114	1.10767	0.218769	0.235646	0.550678	1.70476	2.0057	1.84111	1.09402	2.35247	1.81799
c122866.graph_c0	7.74415	4.40119	1.0434	7.65681	4.22239	1.86279	3.48288	2.20035	4.05215	0.206107	0.152496	0.0212403
c122875.graph_c0	5.47692	6.66437	19.094	3.82467	3.10171	1.75447	2.51625	4.55892	2.68082	1.12617	0.799089	1.57533
c122876.graph_c0	23.1237	23.7025	23.0665	7.55434	9.52214	9.38638	18.7874	20.5402	20.4833	13.5973	10.6769	12.2697
c122884.graph_c0	12.0592	10.9399	15.4433	6.30217	8.68355	6.79637	14.8077	13.7011	19.3651	8.11892	7.45709	12.2969
c122887.graph_c0	55.0467	57.1154	45.5084	18.4235	24.1023	18.3731	29.8653	30.4941	31.2314	12.8205	23.1711	12.2474
c122891.graph_c0	0.408617	1.05884	1.08358	0.832904	1.32912	0.729912	0.160257	0.15584	0.222525	0.173549	0.0160509	0.125195
c122899.graph_c1	28.4038	36.0846	26.5596	27.1808	33.4978	20.4023	15.859	21.0986	19.1114	10.4597	9.2373	10.6478
c122914.graph_c0	6.01247	7.27418	6.63353	3.67253	4.25216	2.22972	1.78641	2.31623	2.29861	2.06355	2.31882	1.73848
c122919.graph_c0	5.55267	7.42994	3.39535	1.19217	2.06714	0.409875	2.4169	2.285	3.07632	0.32717	0.574916	0.674329
c122927.graph_c0	7.59823	6.5052	6.50027	3.38712	3.55033	6.4357	9.17646	8.95421	10.2242	6.48845	10.669	7.79171
c122933.graph_c0	6.9261	6.80768	17.4339	24.0436	25.2574	38.26	23.2391	17.853	22.4684	2.56974	0.985061	0.909461
c122940.graph_c0	4.92011	4.23327	20.3344	0.433589	0.336267	0.174626	7.65849	8.95637	26.3978	0	0.306821	0.100553
c122941.graph_c0	20.9754	24.8853	23.1744	16.3709	16.3997	14.8506	10.5325	12.7428	10.95	8.20618	6.45676	5.55075
c122942.graph_c0	1.38212	0.836351	1.04766	2.58203	1.59253	4.53711	1.91834	2.37452	2.22826	4.58118	5.42543	3.28109
c122946.graph_c0	270.296	183.311	209.397	994.413	682.337	967.907	198.1	271.98	235.685	175.229	182.81	154.27
c122948.graph_c0	8.98278	14.7088	12.8964	7.28374	7.63733	6.89566	5.03963	6.83823	7.92383	3.60618	4.00785	4.14818
c122951.graph_c0	1.78573	2.37299	0.472558	0.248885	0.431914	0.278437	0.948169	1.27285	1.14702	0.985325	1.35254	1.95603
c122959.graph_c0	56.07	53.3553	71.696	88.7594	85.4212	107.776	78.7431	56.0811	65.4314	101.632	116.493	119.668
c122962.graph_c1	6.38463	7.76486	12.5417	8.02827	5.53247	9.52768	2.86059	3.24667	2.75375	2.19829	0.457451	0.67069
c122963.graph_c0	40.7971	70.6959	47.3736	15.6948	19.8712	19.0218	28.4745	27.5473	32.3078	19.4154	16.8211	20.2291
c122965.graph_c0	20.5838	22.4513	28.3952	36.4844	32.4074	32.9194	15.3461	18.2829	15.9773	15.0941	10.8948	13.8361
c122971.graph_c0	8.55065	9.68214	7.27673	8.98313	9.15024	8.91372	13.3915	11.8934	9.64566	21.9731	14.7166	16.7568
c122979.graph_c0	65.2435	60.3396	51.2381	101.108	82.7657	51.8176	43.7014	49.3301	48.7017	10.2631	9.50578	9.65743
c122985.graph_c0	33.3884	29.687	25.3116	26.754	29.8412	25.9194	36.7449	48.9571	44.5816	58.5432	102.754	94.3825
c122986.graph_c0	2.2667	4.23484	3.55237	8.85278	6.34075	5.92705	3.65077	2.40775	2.85284	1.9397	0.712307	1.48158
c123006.graph_c1	92.0103	113.431	85.5704	76.8451	72.3735	49.5946	68.8919	93.5769	102.075	3.86989	8.12969	4.35842
c123009.graph_c0	1.90435	2.36486	3.44658	5.20566	5.80115	4.0179	1.24696	2.93043	1.96594	0.225064	0.296618	0.852377
c123020.graph_c0	0.615512	0.87373	0.246219	0.259355	0.810151	0.391703	0.956619	1.5577	1.34079	0.859249	1.43044	2.73668
c123023.graph_c0	8.98898	9.49512	10.372	7.92424	9.64334	8.52186	13.5236	14.4418	11.7567	26.2848	17.5803	13.7828
c123025.graph_c0	3.48047	4.07254	2.37075	6.83587	6.73828	5.38433	0.943503	0.198225	0.879465	1.67139	1.39123	1.6672
c123028.graph_c0	10.5391	10.7213	6.86052	2.52233	1.38345	1.83851	6.31862	7.31361	8.27884	1.91526	3.89697	1.72256
c123029.graph_c0	8.7237	7.15673	9.14726	5.32647	5.83066	7.23792	10.2135	9.33408	9.00692	15.6733	13.5193	17.4995
c123030.graph_c0	4.63997	5.03373	8.60771	10.6881	8.39107	6.81801	2.47439	3.54326	4.51899	2.47515	3.2994	3.07755
c123031.graph_c0	23.3554	19.9514	28.1396	46.6694	39.9693	39.3127	17.0984	21.4705	22.6878	19.8591	18.3485	15.1037
c123032.graph_c1	9.2905	11.2154	16.5582	5.81386	5.91647	6.27919	9.30676	10.682	9.99695	6.74025	7.15812	6.07515
c123033.graph_c0	5.91003	13.345	30.5775	1.47554	0.908208	3.77784	1.57689	1.5145	1.36849	0.105412	0	0
c123034.graph_c0	26.9421	27.8733	32.7352	40.5864	42.2721	46.3137	42.3901	37.2164	35.8772	62.3849	72.5102	71.4096
c123038.graph_c0	13.9249	7.94446	6.18165	6.52602	5.80557	7.96418	11.8357	9.01068	8.31879	21.6901	23.6934	31.5527
c123045.graph_c0	20.2729	23.5779	29.3066	44.7145	40.8317	51.9994	35.8154	23.1561	26.2218	48.0804	56.4468	56.043
c123048.graph_c0	1.55456	0.852556	2.22834	2.41429	1.51698	2.26205	3.3446	3.46322	2.33819	8.17465	6.45544	4.97686
c123052.graph_c1	7.79971	6.7395	7.90371	14.9314	10.4947	9.89353	9.03402	8.86376	8.97567	2.71523	2.58184	2.73696
c123066.graph_c0	0.141391	0.395462	0.295321	0.420869	0.197103	0.460607	0.190123	0.164341	0.0659989	0.937955	0.818815	0.9336
c123068.graph_c0	5.29312	3.16182	3.81565	3.44221	3.3434	3.84648	4.67214	3.46225	4.16233	8.83076	6.75004	6.36779
c123077.graph_c0	2.33672	1.83354	2.03178	1.32598	1.72896	0.726098	0.966804	2.6899	2.65694	0.523496	0.556786	0.62041
c123079.graph_c0	67.4329	62.4417	46.0829	28.08	34.7976	23.9152	47.6409	49.5923	47.1984	69.6829	53.1655	49.4267
c123082.graph_c0	27.1169	23.9547	20.6172	13.3202	15.1015	12.1787	18.6434	20.172	18.6583	33.7432	22.9377	24.8054
c123083.graph_c1	24.7178	39.5274	43.7878	39.558	29.9066	30.3229	12.6291	13.544	23.725	3.50507	2.1458	0.922842
c123083.graph_c2	21.3457	19.0158	27.8894	38.4735	24.531	23.9481	10.9911	10.3629	16.8494	4.12763	1.61269	0.546906
c123090.graph_c0	0.566452	0.279589	0.579972	1.17296	1.44769	1.47626	0.457013	0.438931	0.411305	0.672112	1.16976	1.64345
c123093.graph_c0	3.89121	3.82025	1.78304	2.22491	1.54063	2.12381	9.02157	4.68732	3.85603	10.7651	10.7196	11.4252
[truncated: 4,114 more rows]

## Sheet: TableS7
Table S7. Gene set of stage-specific expressed.
Note: The TS_ value is defined to be the level of a given gene specifically expressed in each tissue and calculated based on Zhan et al (2015) publication.
Zhan J, Thakare D, Ma C, Lloyd A, Nixon NM, Arakaki AM, Burnettt W, Logan KO, Wang D, Wang X, et al. (2015) RNA sequencing of laser-capture microdissected compartments of the maize kernel identifies regulatory modules associated with endosperm cell differentiation. The Plant Cell 27: 513-531.
Geneid	Average FPKM value				Highest.SS_value	Specifically.expressed.stages
	T1	T2	T3	T4
c119000.graph_c0	1.11746	0.00874869	0	0	0.992	T1
c120901.graph_c0	2.66651	0.140399	0.0710463	0.0285112	0.947	T1
c106984.graph_c0	3.61503	0.0704812	0.21855	0.0518881	0.94	T1
c123033.graph_c0	16.6108	2.05386	1.48663	0.0351374	0.876	T1
c124349.graph_c0	13.1125	1.67858	0.406646	0.00638077	0.872	T1
c104870.graph_c0	3.27516	0.451117	0.329589	0.0253033	0.862	T1
c119271.graph_c0	2.07031	0.337753	0.0989604	0	0.837	T1
c74111.graph_c0	10.4622	1.82406	0.770289	0.0375216	0.826	T1
c114544.graph_c0	4.57693	0.841208	0.317206	0.382351	0.816	T1
c113960.graph_c1	4.81515	0.913313	0.767251	0.043153	0.81	T1
c106155.graph_c0	1.80851	0.228527	0.374713	0	0.793	T1
c118058.graph_c0	2.86515	0.596801	0.573433	0.195861	0.792	T1
c133205.graph_c0	15.2666	3.19096	1.52758	1.12312	0.791	T1
c96939.graph_c0	143.5	10.6563	30.0645	2.00159	0.79	T1
c121584.graph_c0	3.95792	0.778312	0.845485	0	0.786	T1
c107784.graph_c0	3.49467	0.747355	0.678075	0	0.786	T1
c126102.graph_c1	10.6736	1.53887	2.3004	0.900541	0.784	T1
c135564.graph_c2	8.0848	0.173238	1.81047	0.0374962	0.776	T1
c132780.graph_c1	38.8943	7.72974	8.73501	0.310563	0.775	T1
c117301.graph_c0	1.0048	0.226891	0.167373	0.055428	0.774	T1
c111745.graph_c0	1.99119	0.433567	0.371683	0.462213	0.768	T1
c117899.graph_c0	23.6063	5.54988	3.21864	0.509329	0.765	T1
c94896.graph_c0	4.90027	0.839343	1.15223	0.114723	0.765	T1
c124116.graph_c0	5.53546	1.30638	0.558236	0.0452763	0.764	T1
c123562.graph_c0	1.11421	0.210846	0.211841	0.26341	0.764	T1
c131304.graph_c0	250.326	60.3941	39.9987	8.25413	0.759	T1
c117093.graph_c0	3.56928	0.361514	0.519041	0.877833	0.754	T1
c115443.graph_c0	1.54029	0.22746	0.382201	0.247536	0.752	T1
c130406.graph_c1	10.0872	2.35867	2.50308	2.0471	0.752	T1
c117291.graph_c0	4.10954	1.03009	0.848201	0.0804703	0.749	T1
c127329.graph_c0	8.90376	2.30985	1.82983	0.470679	0.741	T1
c124381.graph_c0	11.1135	2.90759	2.71639	1.15659	0.738	T1
c117658.graph_c0	3.51249	0.903553	0.925409	0.160711	0.737	T1
c113778.graph_c0	13.5668	3.52004	3.57562	1.27598	0.736	T1
c123816.graph_c0	2.71993	0.340944	0.727711	0.289474	0.732	T1
c124145.graph_c0	1.45044	0.366764	0.388492	0.071976	0.732	T1
c118431.graph_c0	21.2694	2.22092	5.70627	0.509397	0.732	T1
c120987.graph_c0	9.41597	1.26692	2.49634	2.57755	0.726	T1
c105006.graph_c0	4.38761	0.663063	1.20972	0.3689	0.724	T1
c128993.graph_c0	1.13508	0.203115	0.315617	0.105434	0.722	T1
c123656.graph_c0	2.4755	0.702008	0.400181	0.00525044	0.716	T1
c106374.graph_c0	2.6726	0.768967	0.380648	0.420643	0.712	T1
c117304.graph_c0	7.05645	2.0314	1.06096	0.833907	0.712	T1
c127711.graph_c0	1.00545	0.290404	0.0961458	0.00368048	0.711	T1
c122074.graph_c1	6.80617	1.93953	1.97004	0.195514	0.711	T1
c122403.graph_c0	161.612	46.9412	41.5168	25.414	0.71	T1
c108230.graph_c0	19.2358	4.39029	5.59297	3.24731	0.709	T1
c118749.graph_c0	0.983163	0.288929	0.181674	0.0524654	0.706	T1
c124579.graph_c0	74.8326	22.1892	20.6068	2.57566	0.703	T1
c131265.graph_c0	232.715	59.1739	70.3058	9.91328	0.698	T1
c120644.graph_c1	1.82724	0.172057	0.55736	0.120945	0.695	T1
c117717.graph_c0	493.628	150.587	128.46	43.2075	0.695	T1
c128717.graph_c0	4.7675	1.4605	1.22507	0.912917	0.694	T1
c122278.graph_c0	1.59647	0.133529	0.489091	0.0647666	0.694	T1
c119560.graph_c0	7.46605	1.07446	2.29876	0.461981	0.692	T1
c128982.graph_c0	6.35253	1.96038	1.94396	0.337425	0.691	T1
c116582.graph_c0	2.92132	0.787321	0.90778	0.133761	0.689	T1
c134612.graph_c3	3.70344	0.800868	1.1529	0.398415	0.689	T1
c118154.graph_c0	1.25493	0.309362	0.390851	0.180459	0.689	T1
c107553.graph_c0	4.06698	1.26856	1.16479	0.361308	0.688	T1
c122875.graph_c0	10.4118	2.89362	3.252	1.16686	0.688	T1
c122223.graph_c0	3.30888	1.04142	0.61124	0.267874	0.685	T1
c126102.graph_c2	2.63352	0.552117	0.830579	0.309819	0.685	T1
c117009.graph_c0	8.72917	2.76572	1.34778	0.34148	0.683	T1
c119978.graph_c0	63.5402	20.1369	15.189	0.80981	0.683	T1
c121209.graph_c0	3.71574	1.1822	0.623484	0.00585552	0.682	T1
c133011.graph_c1	9.84436	1.42362	3.14298	0.592017	0.681	T1
c133618.graph_c3	13.0952	1.39404	4.19159	0.768787	0.68	T1
c124803.graph_c0	1.37274	0.343167	0.439516	0.21031	0.68	T1
c126727.graph_c1	15.1596	4.85482	4.68118	1.86713	0.68	T1
c135793.graph_c0	3.50639	1.12609	1.11947	0.511891	0.679	T1
c127081.graph_c0	11.0499	3.37106	3.55412	0.475607	0.678	T1
c114217.graph_c0	8.29435	1.57948	2.66988	0.889023	0.678	T1
c125862.graph_c0	105.829	34.1483	3.62963	0.346137	0.677	T1
c121225.graph_c0	7.05404	2.27906	1.61613	1.48571	0.677	T1
c123532.graph_c0	1.00574	0.325826	0.0678221	0.0160002	0.676	T1
c110997.graph_c0	7.47586	1.28889	2.43161	0.412909	0.675	T1
c122262.graph_c0	4.02471	1.31705	0.781877	0.759055	0.673	T1
c126779.graph_c0	21.6117	7.08443	6.53498	0.917859	0.672	T1
c126238.graph_c1	213.706	70.1245	42.4148	0.873262	0.672	T1
c132252.graph_c0	81.4536	26.7825	13.9616	1.56087	0.671	T1
c132098.graph_c0	4.56063	1.50085	1.07894	1.49787	0.671	T1
c117120.graph_c0	13.5245	2.65086	4.47507	0.99126	0.669	T1
c118534.graph_c0	1.76019	0.5835	0.514086	0.304534	0.669	T1
c125533.graph_c1	3.5931	0.808028	1.19296	1.12962	0.668	T1
c117948.graph_c0	3.27015	0.726877	1.08697	0.779875	0.668	T1
c122059.graph_c0	16.2412	5.3991	2.82241	0.793518	0.668	T1
c108438.graph_c0	35.5241	11.8302	2.00778	9.24399	0.667	T1
c108174.graph_c0	4.86647	1.09167	1.62325	0.0739886	0.666	T1
c129383.graph_c0	16.9311	5.03026	5.65396	1.74043	0.666	T1
c119586.graph_c0	1.66279	0.556016	0.0633176	0	0.666	T1
c118134.graph_c0	18.2792	4.10308	6.13725	2.95891	0.664	T1
c123628.graph_c0	3.41581	0.692747	1.14986	0.51072	0.663	T1
c133687.graph_c0	8.01891	2.67183	2.69957	1.35518	0.663	T1
c120541.graph_c0	5.7665	1.19017	1.94977	0.563814	0.662	T1
c136532.graph_c0	148.799	50.4692	14.8608	2.25913	0.661	T1
c131604.graph_c0	42.3641	14.4006	11.4682	6.48473	0.66	T1
c112172.graph_c0	7.005	2.29875	2.38803	1.61698	0.659	T1
c133643.graph_c0	16.4098	5.14233	5.59548	3.7661	0.659	T1
c134212.graph_c0	9.14821	2.55851	3.12339	0.576137	0.659	T1
c126007.graph_c0	8.04561	1.03096	2.75496	0.81125	0.658	T1
c133496.graph_c0	4.04182	0.747977	1.38608	0.327165	0.657	T1
c131007.graph_c0	4.57823	0.885045	1.57522	0.327052	0.656	T1
c129485.graph_c0	101.248	31.8516	34.9514	7.1823	0.655	T1
c127095.graph_c0	5.80524	1.00645	2.00702	0.830937	0.654	T1
c128240.graph_c0	2.24783	0.777329	0.34148	0.0562426	0.654	T1
c124737.graph_c0	2.6115	0.531745	0.905681	0.248355	0.653	T1
c133945.graph_c0	1.76288	0.387653	0.612649	0.27968	0.652	T1
c115150.graph_c0	28.0811	9.62003	9.7729	4.61596	0.652	T1
c117430.graph_c0	8.64061	2.28054	3.00991	0.182384	0.652	T1
c136135.graph_c0	6.0252	1.25359	2.10041	1.0225	0.651	T1
c97023.graph_c0	23.4229	4.96711	7.05601	8.19671	0.65	T1
c133487.graph_c0	8.53555	1.57896	2.99142	1.037	0.65	T1
c133003.graph_c0	4.29557	1.50688	1.41697	0.374249	0.649	T1
c127938.graph_c0	420.93	147.787	86.8159	59.7138	0.649	T1
c111875.graph_c0	8.84028	1.86385	3.10521	1.2664	0.649	T1
c125854.graph_c0	2.35725	0.4493	0.829253	0.291314	0.648	T1
c133427.graph_c0	5.43936	1.91502	1.57624	0.689677	0.648	T1
c133947.graph_c0	146.299	51.6051	28.7429	11.2882	0.647	T1
c79208.graph_c0	3.53425	1.25499	0.930996	0.350111	0.645	T1
c132377.graph_c1	26.4338	9.40159	9.33186	2.87438	0.644	T1
c118623.graph_c0	6.53869	1.98848	2.32671	1.59924	0.644	T1
c132660.graph_c0	2.95481	0.666404	1.05311	0.139536	0.644	T1
c115745.graph_c0	1.66021	0.261143	0.593876	0.104253	0.642	T1
c117066.graph_c0	5.42772	1.7623	1.94318	0.494031	0.642	T1
c122754.graph_c0	160.347	19.0285	57.5464	10.0561	0.641	T1
c83211.graph_c0	7.48457	2.68756	2.378	0.853912	0.641	T1
c117048.graph_c0	9.03646	2.83132	3.25375	2.37913	0.64	T1
c115523.graph_c0	1.95501	0.706261	0.183845	0.04429	0.639	T1
c128871.graph_c0	2.91953	0.996326	1.05824	0.613041	0.638	T1
c132335.graph_c1	86.2233	17.4484	31.2745	6.30382	0.637	T1
c129765.graph_c0	6.48092	0.96847	2.35309	0.396738	0.637	T1
c125332.graph_c0	10.5389	2.13429	3.82659	0.689495	0.637	T1
c135011.graph_c0	11.0153	2.51697	4.00661	2.17176	0.636	T1
c120370.graph_c0	4.17901	0.722088	1.5207	0.321651	0.636	T1
c130235.graph_c0	3.00889	1.09561	0.959568	0.155847	0.636	T1
c133320.graph_c0	1.44644	0.527181	0.307466	0.158631	0.636	T1
c122833.graph_c0	2.7522	0.396302	1.00401	0.15571	0.635	T1
c122676.graph_c0	4.04151	1.17365	1.47956	1.11994	0.634	T1
c107591.graph_c0	5.2192	1.62182	1.9132	0.829391	0.633	T1
c119693.graph_c0	623.724	204.215	229.636	173.827	0.632	T1
c121473.graph_c0	3.90074	0.18617	1.4374	0.171571	0.632	T1
c125101.graph_c0	5.6878	2.0969	0.800189	0.184587	0.631	T1
c134612.graph_c0	2.19552	0.49122	0.809475	0.347418	0.631	T1
c133811.graph_c0	1.21326	0.234149	0.447948	0.188064	0.631	T1
c97250.graph_c0	23.5956	4.46375	8.73641	3.1807	0.63	T1
c133317.graph_c0	3.74278	0.916772	1.38659	1.03994	0.63	T1
c120277.graph_c0	6.94479	1.33219	2.57655	0.485433	0.629	T1
c114409.graph_c1	4.01131	0.813437	1.48954	0.827181	0.629	T1
c126177.graph_c1	0.992211	0.344157	0.368453	0.327756	0.629	T1
c125698.graph_c0	3.15635	1.17233	1.14892	0.859709	0.629	T1
c115354.graph_c1	6.29246	1.176	2.33774	0.683186	0.628	T1
c121839.graph_c0	11.2878	4.19512	2.08122	0.979833	0.628	T1
c118530.graph_c0	18.066	4.11904	6.71789	1.0812	0.628	T1
c74124.graph_c0	4.26293	1.58586	0.749583	0.403498	0.628	T1
c129419.graph_c0	3.12857	1.16422	1.13287	0.710127	0.628	T1
c80165.graph_c0	5.55708	2.06882	1.9188	1.06421	0.628	T1
c118707.graph_c0	6.19563	1.0824	2.30766	0.343776	0.628	T1
c123571.graph_c0	1.37505	0.390381	0.512692	0.239251	0.627	T1
c118755.graph_c0	7.43847	2.77899	1.5479	2.18738	0.626	T1
c132796.graph_c0	9.85577	3.68262	3.4974	2.81504	0.626	T1
c131288.graph_c0	2.05298	0.517699	0.75454	0.767148	0.626	T1
c116278.graph_c0	4.34018	0.721253	1.62308	0.224732	0.626	T1
c133904.graph_c0	4.6079	1.43326	1.72328	1.06496	0.626	T1
c122428.graph_c0	2.06329	0.772893	0.651472	0.175583	0.625	T1
c127786.graph_c0	1.36618	0.511818	0.160386	0.0609381	0.625	T1
c115199.graph_c0	9.58619	1.91099	3.5952	0.107635	0.625	T1
c131366.graph_c0	2.42009	0.773608	0.908092	0.212779	0.625	T1
c96806.graph_c0	111.77	41.9615	18.2306	1.63787	0.625	T1
c132858.graph_c0	0.815276	0.0539987	0.306321	0.194237	0.624	T1
c131933.graph_c1	385.763	104.921	145.129	78.7213	0.624	T1
c128114.graph_c0	1.97332	0.743733	0.481988	0.119586	0.623	T1
c121977.graph_c0	1.99315	0.751624	0.585978	0.370394	0.623	T1
c121862.graph_c0	2.60625	0.983405	0.842043	0.516307	0.623	T1
c123877.graph_c1	2.49567	0.569728	0.944242	0.300105	0.622	T1
c127745.graph_c0	3.75582	1.02429	1.42233	0.455939	0.621	T1
c127156.graph_c0	3.42897	0.581427	1.29991	0.328754	0.621	T1
c95721.graph_c0	6.98772	2.11774	2.52189	2.6513	0.621	T1
c132089.graph_c1	19.351	7.34502	7.25162	1.71485	0.62	T1
c113999.graph_c0	4.23203	1.47402	1.61198	0.746556	0.619	T1
c128779.graph_c0	16.1112	3.34982	6.13692	1.16532	0.619	T1
c126190.graph_c0	1.35029	0.514409	0.408785	0.174201	0.619	T1
c135300.graph_c1	4.8049	0.854024	1.83058	0.905046	0.619	T1
c116310.graph_c0	11.4762	3.46913	4.37737	0.737286	0.619	T1
c124027.graph_c0	1.95675	0.569468	0.748447	0.309049	0.618	T1
c125200.graph_c0	1.54858	0.593114	0.416704	0.294909	0.617	T1
c97316.graph_c0	13.7877	1.97756	5.28145	1.71539	0.617	T1
c74143.graph_c0	2.80993	0.827735	1.07779	0.915404	0.616	T1
c121715.graph_c0	4.71966	0.681377	1.81507	0.806117	0.615	T1
c131778.graph_c1	254.66	93.0254	97.9609	79.5577	0.615	T1
c119366.graph_c0	8.44903	3.04485	3.25116	2.96914	0.615	T1
c118802.graph_c0	62.7617	17.0275	24.191	3.7848	0.615	T1
c114663.graph_c0	29.5718	11.4039	6.71963	2.20654	0.614	T1
c132692.graph_c0	91.6033	35.4242	35.3662	18.2025	0.613	T1
c132205.graph_c0	3.00985	1.16959	1.09149	0.27869	0.611	T1
c120220.graph_c1	2.95871	1.13531	1.15045	0.248759	0.611	T1
c111799.graph_c0	11.1655	1.90467	4.34459	2.04193	0.611	T1
c120656.graph_c0	2.05558	0.800053	0.166584	0.161202	0.611	T1
c111167.graph_c0	6.88612	2.68293	2.66933	2.25723	0.61	T1
c107780.graph_c0	15.5335	1.15187	6.05529	2.17403	0.61	T1
c118851.graph_c0	0.727771	0.283734	0.267028	0.0276979	0.61	T1
c131056.graph_c1	3.21648	0.630396	1.25507	0.37047	0.61	T1
c79941.graph_c0	11.8663	2.1892	4.58451	4.63355	0.61	T1
c121152.graph_c0	17.6538	3.8749	6.90249	2.45397	0.609	T1
c126387.graph_c0	32.5547	7.13033	12.7526	2.4088	0.608	T1
c128009.graph_c1	1.65764	0.30865	0.649392	0.336789	0.608	T1
c126626.graph_c0	63.9371	24.232	25.0947	11.0212	0.608	T1
c132459.graph_c0	2.31834	0.526933	0.912704	0.185206	0.606	T1
c75045.graph_c0	7.86939	1.66801	3.1004	1.6262	0.606	T1
c123390.graph_c0	2.83814	0.844622	1.11819	0.200983	0.606	T1
c117226.graph_c0	7.79603	3.02263	3.07214	1.34896	0.606	T1
c125750.graph_c0	1.93991	0.534284	0.764825	0.356758	0.606	T1
c127961.graph_c0	15.1337	4.55355	5.96956	2.239	0.606	T1
c126396.graph_c0	3.42021	1.34987	1.19711	1.04334	0.605	T1
c132431.graph_c1	6.70371	2.22055	2.66513	2.11369	0.602	T1
c117335.graph_c0	10.5586	1.99716	4.20079	0.748057	0.602	T1
c122024.graph_c0	60.5126	15.7051	24.0869	16.6252	0.602	T1
c132735.graph_c0	2.22091	0.562814	0.884179	0.283622	0.602	T1
c132964.graph_c0	10.4865	2.2521	4.17661	0.704806	0.602	T1
c134464.graph_c0	8.94299	2.26913	3.56358	0.670003	0.602	T1
c131520.graph_c0	5.46723	1.25795	2.17897	0.808481	0.601	T1
c127270.graph_c1	78.7554	26.8598	31.4249	16.3378	0.601	T1
c123135.graph_c0	2.3306	0.33359	0.929959	0.0761589	0.601	T1
c125612.graph_c0	6.25136	2.49495	2.17322	0.890871	0.601	T1
c96686.graph_c0	3.93311	1.40603	1.57165	0.598604	0.6	T1
c128109.graph_c1	6.45406	0.815089	2.57924	0.47139	0.6	T1
c135382.graph_c1	81.4978	32.5791	28.1036	14.6605	0.6	T1
c126061.graph_c0	3.26727	0.937326	1.30749	0.461338	0.6	T1
c132588.graph_c0	8.22685	2.13449	3.29497	2.4412	0.599	T1
c135734.graph_c0	11.3239	3.33465	4.53936	3.34224	0.599	T1
c135793.graph_c1	6.18263	2.47898	2.12821	1.10509	0.599	T1
c129549.graph_c0	9.89666	3.9704	3.88359	2.13325	0.599	T1
c122608.graph_c0	2.1247	0.669568	0.8526	0	0.599	T1
c130569.graph_c0	35.7426	14.3435	8.08264	3.10579	0.599	T1
c121224.graph_c1	8.39699	3.0193	3.37016	1.98314	0.599	T1
c118728.graph_c0	1.5491	0.621976	0.210579	0.22166	0.598	T1
c131337.graph_c0	24.4908	6.68308	9.83938	4.62922	0.598	T1
c118472.graph_c0	17.7208	4.41758	7.13052	2.12077	0.598	T1
c110961.graph_c1	13.6503	2.94634	5.49622	1.27033	0.597	T1
c129311.graph_c0	14.2515	3.15574	5.73964	1.40303	0.597	T1
c120220.graph_c2	4.29346	1.73254	1.54041	0.323186	0.596	T1
c114326.graph_c0	8.42166	3.25485	3.39853	2.37404	0.596	T1
c121163.graph_c0	5.9792	1.42778	2.41332	1.22329	0.596	T1
c111895.graph_c0	4.79767	1.10878	1.93869	0.16472	0.596	T1
c116336.graph_c0	6.22358	2.03959	2.51914	0.88558	0.595	T1
c74404.graph_c0	9.01039	1.19138	3.66371	0.557276	0.593	T1
c119954.graph_c1	24.4749	7.0442	9.97163	4.12965	0.593	T1
c134666.graph_c0	12.4794	3.24838	5.10327	4.73522	0.591	T1
c119554.graph_c0	6.62944	2.51396	2.71143	0.500145	0.591	T1
c130573.graph_c0	41.938	13.9993	17.1575	13.8844	0.591	T1
c107470.graph_c0	203.138	62.3779	83.1173	44.1333	0.591	T1
c128460.graph_c0	5.63395	0.73931	2.30759	0.435096	0.59	T1
c122380.graph_c0	8.64117	2.07577	3.54138	0.728582	0.59	T1
c128628.graph_c0	8.37964	1.71214	3.43614	0.844292	0.59	T1
c123221.graph_c0	1.54999	0.635969	0.508218	0.269672	0.59	T1
c116044.graph_c0	10.2327	1.47346	4.2022	0.883276	0.589	T1
c128699.graph_c0	4.03669	0.727639	1.65869	0.622525	0.589	T1
c131798.graph_c0	29.927	10.2884	12.3086	3.83471	0.589	T1
c120598.graph_c0	1.26933	0.382341	0.522468	0.0884454	0.588	T1
c119159.graph_c0	3.4	0.913865	1.3999	0.306425	0.588	T1
c74075.graph_c0	31.5702	11.4674	13.0073	2.36676	0.588	T1
c118353.graph_c0	2.34682	0.895345	0.968794	0.218758	0.587	T1
c130256.graph_c0	4.08524	0.81575	1.68652	0.394042	0.587	T1
c134603.graph_c0	12.4911	5.15701	4.51859	4.5025	0.587	T1
c131523.graph_c0	5.6396	2.28293	2.32865	1.23156	0.587	T1
c121225.graph_c1	5.6146	2.32062	1.48611	1.64047	0.587	T1
c134328.graph_c0	2.87635	0.469018	1.19374	0.396199	0.585	T1
c119389.graph_c0	13.4255	2.57905	5.5723	1.46086	0.585	T1
c127279.graph_c0	3.27934	0.647241	1.36142	0.757059	0.585	T1
c96867.graph_c0	3.8986	1.62345	1.20973	0.491136	0.584	T1
c132930.graph_c0	4.17051	1.7388	1.30567	0.354823	0.583	T1
c123246.graph_c0	1.04877	0.437832	0.399305	0.0834793	0.583	T1
c134087.graph_c1	2.71249	1.13658	0.760831	1.04646	0.581	T1
c130075.graph_c0	2.98771	1.05744	1.25229	0.613446	0.581	T1
c127898.graph_c1	1.96745	0.403512	0.825475	0.169217	0.58	T1
c118796.graph_c1	2.28507	0.493472	0.959186	0.364125	0.58	T1
c120755.graph_c0	6.71699	1.29358	2.8199	0.65894	0.58	T1
c95225.graph_c0	13.8411	5.81791	4.08226	2.11562	0.58	T1
c115563.graph_c0	2.77098	1.16482	0.813646	0.61818	0.58	T1
c106706.graph_c1	6.03645	2.53987	2.35804	0.20667	0.579	T1
c116479.graph_c0	10.4657	0.504739	3.20243	4.40934	0.579	T1
c124257.graph_c0	2.77669	0.574759	1.17069	0.653135	0.578	T1
c114981.graph_c0	3.05887	1.29036	1.12498	0.0153916	0.578	T1
c134717.graph_c0	9.32659	1.52948	3.26551	3.93888	0.578	T1
c128743.graph_c0	2.78318	1.17552	1.16689	0.601901	0.578	T1
c134034.graph_c1	2.77	1.00251	1.17139	0.629192	0.577	T1
c74116.graph_c0	9.60297	3.96414	4.07315	0.191976	0.576	T1
c116876.graph_c0	244.59	104.037	64.503	21.8343	0.575	T1
c127597.graph_c2	2.51626	1.02398	1.07032	0.0211251	0.575	T1
c126878.graph_c1	3.43629	1.46178	1.34681	0.588531	0.575	T1
c134010.graph_c0	1.00541	0.330136	0.42792	0.178789	0.574	T1
c126470.graph_c0	1.17819	0.502193	0.391297	0.342275	0.574	T1
c133064.graph_c0	4.91056	0.968881	2.09364	0.495367	0.574	T1
c133228.graph_c0	1.38729	0.330068	0.592447	0.203768	0.573	T1
c110961.graph_c0	42.2659	11.7108	18.1201	5.30654	0.571	T1
c107933.graph_c0	4.6594	1.99785	0.794742	0.394709	0.571	T1
c110440.graph_c0	0.689282	0.295626	0.20234	0.0790993	0.571	T1
c130691.graph_c1	7.10093	1.14172	3.04673	0.511119	0.571	T1
c110343.graph_c0	6.67955	0.777895	2.8673	0.584973	0.571	T1
c132618.graph_c1	285.862	122.937	103.819	69.337	0.57	T1
c125953.graph_c0	31.7163	13.6428	12.882	6.80733	0.57	T1
c132756.graph_c0	10.4256	2.18405	4.49117	1.24996	0.569	T1
c122331.graph_c0	19.5373	6.54894	8.41838	2.00833	0.569	T1
c115698.graph_c0	2.9028	0.920365	1.25156	0.289114	0.569	T1
c122579.graph_c0	2.03064	0.631824	0.875703	0.87497	0.569	T1
c117383.graph_c0	12.4236	4.31849	5.36251	3.98507	0.568	T1
c129189.graph_c0	2.77941	1.18537	1.2004	0.752133	0.568	T1
c125199.graph_c0	2.81441	0.59704	1.21618	0.432099	0.568	T1
c130122.graph_c1	35.4413	15.3375	14.3942	1.97292	0.567	T1
c125747.graph_c0	2.69174	1.16511	0.713993	0.191273	0.567	T1
c123231.graph_c0	9.54606	3.81631	3.94131	4.13604	0.567	T1
c124070.graph_c0	145.861	63.3193	54.4834	16.2296	0.566	T1
c133371.graph_c0	7.89923	2.92654	3.43217	2.60391	0.566	T1
c130230.graph_c0	6.13545	1.19535	2.67048	2.47099	0.565	T1
c128130.graph_c0	3.31539	1.44419	1.3416	0.229292	0.564	T1
c113229.graph_c1	19.7208	3.78905	8.59273	5.25361	0.564	T1
c124807.graph_c0	1.9496	0.268307	0.849675	0.38822	0.564	T1
c105272.graph_c0	6.18871	2.70101	2.66926	0.376775	0.564	T1
c131169.graph_c0	7.61949	1.95869	3.32571	1.72697	0.564	T1
c118891.graph_c0	7.76339	3.39009	2.97632	0.96704	0.563	T1
c96298.graph_c0	1.92456	0.107356	0.840474	0.131514	0.563	T1
c132267.graph_c0	168.128	73.5176	73.2435	28.128	0.563	T1
c114760.graph_c0	3.30479	1.44524	1.29747	0.26134	0.563	T1
c130074.graph_c0	11.3518	3.78149	4.97734	3.35708	0.562	T1
c130279.graph_c0	358.227	157.071	156.272	128.722	0.562	T1
c133228.graph_c1	0.772538	0.128476	0.338885	0.0687219	0.561	T1
c122525.graph_c0	5.73105	1.07007	2.51659	0.972351	0.561	T1
c123800.graph_c0	5.27182	1.37106	2.31649	0.902203	0.561	T1
c128595.graph_c0	9.58076	3.75176	4.21135	1.3964	0.56	T1
c134716.graph_c1	6.80163	1.03854	2.99024	0.336612	0.56	T1
c126158.graph_c0	1.27992	0.563136	0.476541	0.246025	0.56	T1
c132078.graph_c0	4.70535	1.78459	2.07163	1.16488	0.56	T1
c129313.graph_c0	27.8478	3.65949	12.2657	2.31662	0.56	T1
c123160.graph_c0	7.47	1.314	3.29064	1.3951	0.559	T1
c119864.graph_c0	33.4294	13.7779	8.86978	14.7305	0.559	T1
c121567.graph_c0	2.0201	0.891069	0.825639	0.504651	0.559	T1
c119201.graph_c0	3.74117	1.29829	1.65037	0.426295	0.559	T1
c132795.graph_c0	11.4695	2.46701	5.06069	2.21058	0.559	T1
c132723.graph_c0	4.12777	0.793935	1.82149	1.68579	0.559	T1
c135035.graph_c0	2.29967	0.634297	1.01631	0.745147	0.558	T1
c122313.graph_c0	37.4817	7.10233	16.5684	14.5126	0.558	T1
c131016.graph_c1	33.9641	8.56034	15.0235	0.943715	0.558	T1
c126330.graph_c0	57.9536	25.4883	25.6528	13.1795	0.557	T1
c133027.graph_c1	37.1463	16.472	13.0688	4.08775	0.557	T1
c119144.graph_c0	35.5216	10.2983	15.7585	2.82448	0.556	T1
c119515.graph_c0	6.31833	1.04625	2.80525	0.444573	0.556	T1
c118943.graph_c0	40.8254	10.1039	18.1475	4.82563	0.555	T1
c134435.graph_c0	101.776	30.2516	45.3157	20.1391	0.555	T1
c134541.graph_c1	6.88741	1.39806	3.06765	2.28531	0.555	T1
c115126.graph_c0	7.00374	1.35017	3.12345	0.588012	0.554	T1
c134409.graph_c0	8.11753	3.62405	3.56472	2.17658	0.554	T1
c119600.graph_c0	4.0708	1.82221	1.78686	0.642487	0.552	T1
c126220.graph_c0	3.63585	0.737334	1.63073	0.322621	0.551	T1
c130439.graph_c1	3.42559	0.749992	1.45481	1.53714	0.551	T1
c135084.graph_c0	6.67214	1.73071	2.99574	1.46589	0.551	T1
c127770.graph_c0	34.8079	15.0072	15.6317	12.116	0.551	T1
c79964.graph_c0	10.1221	2.07199	4.55284	1.12704	0.55	T1
c129478.graph_c0	5.54672	0.64727	2.49522	0.388974	0.55	T1
c116300.graph_c0	1.85198	0.342467	0.833224	0.47178	0.55	T1
c121091.graph_c0	4.20827	0.784332	1.89573	0.524607	0.55	T1
c131633.graph_c0	4.67578	1.15786	2.10712	0.336326	0.549	T1
c125875.graph_c0	2.62946	0.711513	1.18578	0.229934	0.549	T1
c134417.graph_c0	4.16848	1.88091	1.67187	0.955912	0.549	T1
c132636.graph_c0	12.1617	3.08047	5.48844	3.82902	0.549	T1
c79631.graph_c0	22.2124	8.50131	10.0245	4.93082	0.549	T1
c128219.graph_c0	21.3118	5.78002	9.62734	7.02396	0.548	T1
c127324.graph_c0	1.26626	0.232283	0.572107	0.163339	0.548	T1
c121302.graph_c0	1.79767	0.54468	0.812343	0.523211	0.548	T1
c131877.graph_c2	2.21001	0.54322	1.00047	0.709702	0.547	T1
c133399.graph_c0	14.7283	3.07699	6.67411	4.08001	0.547	T1
c132547.graph_c0	1.77761	0.534363	0.806297	0.212784	0.546	T1
c130373.graph_c0	343.635	111.067	155.893	84.2331	0.546	T1
c119366.graph_c1	4.38056	1.81217	1.99251	1.28785	0.545	T1
c133900.graph_c0	5.03804	0.921169	2.29205	1.7228	0.545	T1
c110566.graph_c0	8.78598	3.99809	2.75452	0.808804	0.545	T1
c132609.graph_c2	1.3474	0.613757	0.569993	0.357001	0.544	T1
c135890.graph_c1	6.67986	3.04297	1.67596	0.850692	0.544	T1
c123407.graph_c0	2.59563	1.18396	0.960038	0.285902	0.544	T1
c133092.graph_c0	133.019	60.6792	55.5692	36.585	0.544	T1
c132261.graph_c0	4.69442	1.43129	2.14252	0.88774	0.544	T1
c133759.graph_c0	9.44636	1.91313	4.31281	2.08472	0.543	T1
c127395.graph_c0	7.1419	0.981718	3.27489	1.50854	0.541	T1
c112154.graph_c0	2.49733	1.06483	1.14647	0.130115	0.541	T1
c116762.graph_c0	26.0264	4.04322	11.969	7.17025	0.54	T1
c132929.graph_c0	2.3833	1.097	1.0092	0.475083	0.54	T1
c121171.graph_c0	9.27183	2.67309	4.2805	0.658982	0.538	T1
c133217.graph_c1	5.74909	1.75941	2.65951	2.05406	0.537	T1
c127643.graph_c0	71.0491	17.0455	32.8895	31.5054	0.537	T1
c121097.graph_c0	27.7654	12.8626	8.20782	3.74316	0.537	T1
c129186.graph_c1	7.47833	3.46454	3.31368	1.80003	0.537	T1
c107935.graph_c0	12.4589	5.77495	3.81817	1.93839	0.536	T1
c127277.graph_c0	11.0501	3.60982	5.12507	3.53586	0.536	T1
c120525.graph_c0	13.0486	3.89846	6.05231	3.31317	0.536	T1
c122589.graph_c0	8.01179	2.46918	3.71796	2.17992	0.536	T1
c112629.graph_c0	3.56881	0.736483	1.65767	0.332571	0.536	T1
c134805.graph_c1	94.8979	29.8112	44.0877	6.67064	0.535	T1
c135783.graph_c0	5.77556	2.41019	2.6835	1.81853	0.535	T1
c135084.graph_c1	3.38025	0.547235	1.57195	1.05031	0.535	T1
c116549.graph_c0	31.4693	13.6297	14.651	1.97056	0.534	T1
c113672.graph_c0	6.2479	2.7649	2.90897	0.664041	0.534	T1
c127104.graph_c0	1.26393	0.565125	0.588878	0.347809	0.534	T1
c127266.graph_c0	47.9984	22.3672	17.9847	8.19374	0.534	T1
c119430.graph_c0	2.15114	0.586827	0.800408	1.003	0.534	T1
c116501.graph_c0	20.9721	5.88263	9.7953	3.03928	0.533	T1
c127272.graph_c0	27.38	11.8246	12.7899	6.40026	0.533	T1
c127871.graph_c0	8.68684	4.05847	2.94349	1.92371	0.533	T1
c124600.graph_c2	9.14244	2.25106	4.27275	2.04881	0.533	T1
c108536.graph_c0	6.3784	1.97518	2.98805	1.80639	0.532	T1
c133618.graph_c2	2.41247	0.602888	1.13108	0.717188	0.531	T1
c124728.graph_c1	10.4277	4.26002	4.89063	3.73245	0.531	T1
c121957.graph_c0	2.41041	0.6432	1.13071	0.210519	0.531	T1
c131413.graph_c0	2.50886	0.617199	1.17786	0.79668	0.531	T1
c120440.graph_c0	6.82412	3.19373	3.21196	2.60336	0.529	T1
c124456.graph_c0	3.10251	1.46082	1.33635	0.157797	0.529	T1
c124087.graph_c0	2.4061	1.13294	1.12127	0.134907	0.529	T1
c128844.graph_c1	69.2663	14.8842	32.6189	19.5835	0.529	T1
c120865.graph_c0	40.0972	17.532	17.9452	18.903	0.529	T1
c129406.graph_c0	0.970878	0.413608	0.457732	0.0435209	0.529	T1
c118890.graph_c0	636.982	300.649	231.618	75.8974	0.528	T1
c133600.graph_c0	8.15833	2.1128	3.85138	0.820617	0.528	T1
c74106.graph_c0	3.07893	1.45419	1.10957	0.514997	0.528	T1
c134389.graph_c0	146.439	64.6953	69.1826	23.6896	0.528	T1
c122431.graph_c1	6.38269	0.462234	3.01711	0.692864	0.527	T1
c119963.graph_c0	71.0876	30.9437	33.6278	17.5811	0.527	T1
c133442.graph_c0	7.20485	0.934134	3.40903	0.607261	0.527	T1
c120355.graph_c0	25.5706	12.0996	11.3934	4.37553	0.527	T1
c123112.graph_c0	47.8942	16.3706	22.6893	4.59915	0.526	T1
c116765.graph_c0	11.3941	2.33148	5.39953	4.43522	0.526	T1
c118754.graph_c0	35.6058	11.9654	16.8827	5.49295	0.526	T1
c134929.graph_c0	12.5251	5.19367	5.94077	5.0913	0.526	T1
c115922.graph_c0	13.0519	4.83018	6.19465	3.33682	0.525	T1
c128245.graph_c0	5.251	2.49368	2.36213	1.68322	0.525	T1
c122919.graph_c0	5.45932	1.22306	2.59274	0.525472	0.525	T1
c124528.graph_c0	11.401	5.41478	5.01803	3.19279	0.525	T1
c129536.graph_c0	4.60702	2.17935	2.1887	2.01224	0.525	T1
c126575.graph_c0	13.446	6.40268	5.41402	4.90241	0.524	T1
c116035.graph_c0	2.78225	1.32564	0.969255	0.590582	0.524	T1
c128918.graph_c0	179.797	71.4987	85.6841	24.623	0.523	T1
c133900.graph_c1	3.21998	0.484317	1.53961	1.04908	0.522	T1
c127285.graph_c0	1.15308	0.322217	0.551834	0.11931	0.521	T1
c130573.graph_c1	69.9661	27.6287	33.5053	25.8185	0.521	T1
c116676.graph_c0	2.43208	1.16486	0.569403	0.174526	0.521	T1
c125714.graph_c0	8.99371	4.30791	4.0665	1.37362	0.521	T1
c133787.graph_c1	61.5231	25.8054	29.479	23.9682	0.521	T1
c135723.graph_c1	20.1811	8.74068	9.67489	7.19912	0.521	T1
c122182.graph_c0	142.856	68.6298	56.097	9.49069	0.52	T1
c128050.graph_c0	3.04996	1.46551	1.46523	0.663287	0.519	T1
c126974.graph_c0	1.82995	0.879797	0.79939	0.118699	0.519	T1
c135458.graph_c2	4.39111	0.73368	2.11203	0.396986	0.519	T1
c116598.graph_c0	5.02874	1.0684	2.42011	0.674083	0.519	T1
c132701.graph_c0	25.5205	12.2887	10.8281	7.83058	0.518	T1
c123276.graph_c0	20.6981	5.21257	9.97468	1.21753	0.518	T1
c130783.graph_c0	1.5842	0.340714	0.763869	0.494599	0.518	T1
c111306.graph_c0	4.17884	1.33762	2.01606	0.342831	0.518	T1
c133027.graph_c0	21.5781	10.4176	7.08703	2.49156	0.517	T1
c133494.graph_c0	4.90319	1.23862	2.36867	0.879667	0.517	T1
c118429.graph_c0	9.82004	4.7445	4.30638	2.53912	0.517	T1
c115888.graph_c0	96.6573	44.9795	46.8142	3.12109	0.516	T1
c129833.graph_c2	3.02246	1.4648	1.42475	0.965204	0.515	T1
c117692.graph_c0	1.65936	0.51738	0.804337	0.163358	0.515	T1
c118874.graph_c0	4.33721	2.10352	1.48489	0.256795	0.515	T1
c127218.graph_c1	1.5826	0.293714	0.768338	0.118937	0.515	T1
c126851.graph_c0	52.5799	23.0651	25.5491	12.2256	0.514	T1
c122799.graph_c0	9.03693	4.39155	2.76393	1.11198	0.514	T1
c120233.graph_c0	225.731	109.762	82.5147	11.536	0.514	T1
c131681.graph_c1	883.086	430.503	393.063	47.7824	0.513	T1
c125671.graph_c1	3.45161	1.577	1.68423	0.530791	0.512	T1
c123632.graph_c1	8.76834	3.13293	4.27887	2.45443	0.512	T1
c128089.graph_c0	4.8927	1.92587	2.38766	0.582643	0.512	T1
c126306.graph_c0	6.31318	3.08183	2.44149	1.73145	0.512	T1
c118999.graph_c0	7.30797	3.13364	3.56833	0.0404865	0.512	T1
c133405.graph_c1	133.75	58.4339	65.3217	18.1725	0.512	T1
c132339.graph_c0	23.1288	11.298	9.29135	2.84297	0.512	T1
c132283.graph_c0	7.83273	1.55532	3.8318	1.31156	0.511	T1
c115219.graph_c0	43.2797	21.1807	19.2176	10.9339	0.511	T1
c134233.graph_c0	20.5167	9.21425	8.7251	10.0442	0.51	T1
c130144.graph_c0	14.7681	3.36163	7.23102	3.82638	0.51	T1
c130949.graph_c0	44.0489	21.5702	20.6873	9.31617	0.51	T1
c107574.graph_c0	5.23488	2.56431	2.51856	1.17276	0.51	T1
c120754.graph_c0	5.41624	1.40822	2.65345	2.48408	0.51	T1
c113881.graph_c0	10.6643	1.90486	5.22608	0.58311	0.51	T1
c119766.graph_c0	1.62963	0.579525	0.798734	0.406294	0.51	T1
c135262.graph_c0	28.5216	11.7062	13.9839	8.0188	0.51	T1
c130163.graph_c2	9.86472	3.94773	4.8426	2.13726	0.509	T1
c130108.graph_c0	252.706	100.826	124.262	70.5268	0.508	T1
c116994.graph_c0	4.22824	0.933174	2.08058	0.977074	0.508	T1
c118893.graph_c0	27.046	13.3157	8.99573	1.38957	0.508	T1
c122639.graph_c0	20.3534	10.021	8.60425	3.34995	0.508	T1
c120192.graph_c0	5.70098	2.80717	2.65143	0.560437	0.508	T1
c127707.graph_c0	7.42121	3.65558	2.8663	0.909303	0.507	T1
c119119.graph_c0	6.92866	1.28207	3.41314	1.22431	0.507	T1
c126383.graph_c0	5.43232	2.67615	2.63829	1.04042	0.507	T1
c102559.graph_c0	10.9237	5.39479	4.8307	1.1194	0.506	T1
c127600.graph_c0	147.458	34.298	72.9051	23.1256	0.506	T1
c119264.graph_c0	6.23937	1.26288	3.08671	0.615385	0.505	T1
c123841.graph_c0	8.31647	3.17646	2.92995	4.12295	0.504	T1
c133154.graph_c0	5.3255	2.215	2.64289	2.56893	0.504	T1
c117571.graph_c0	6.08199	1.35446	3.02124	0.634104	0.503	T1
c131356.graph_c0	51.8839	18.7645	25.7839	20.197	0.503	T1
c134216.graph_c2	5.28024	1.22985	2.62556	0.925383	0.503	T1
c131017.graph_c0	1.83846	0.325542	0.914493	0.523202	0.503	T1
c121554.graph_c0	4.02442	2.00229	0.740681	0.544839	0.502	T1
c107453.graph_c0	3.58327	0.769878	1.78281	1.70694	0.502	T1
c127972.graph_c2	8.69731	2.8204	4.3286	2.31053	0.502	T1
c127105.graph_c0	5.97563	2.96674	2.97618	1.801	0.502	T1
c133844.graph_c0	6.95731	3.10446	3.46857	1.9594	0.501	T1
c129665.graph_c0	1.73541	0.865295	0.656562	0.292739	0.501	T1
c95311.graph_c0	5.79322	2.88951	2.76441	0.473312	0.501	T1
c125686.graph_c2	37.9888	18.9664	18.2367	15.1538	0.501	T1
c110807.graph_c0	5.56128	2.77925	2.39707	1.15822	0.5	T1
c114611.graph_c0	34.5437	13.8677	17.2675	5.20171	0.5	T1
c116577.graph_c0	20.3674	5.09288	10.2053	5.68554	0.499	T1
c126747.graph_c0	6.14128	3.07943	3.0142	1.2318	0.499	T1
c117626.graph_c0	23.6813	10.5483	11.8746	10.461	0.499	T1
c118709.graph_c0	41.7469	17.6733	20.9333	10.3888	0.499	T1
c130167.graph_c0	27.3068	13.6926	9.24134	2.58296	0.499	T1
c126408.graph_c0	26.6875	4.28912	13.3878	0.723098	0.498	T1
c127837.graph_c0	1.26157	0.633087	0.407832	0.0855675	0.498	T1
c116961.graph_c0	2.2631	1.1359	0.846263	0.0398472	0.498	T1
c113639.graph_c0	8.19843	3.91408	4.11646	2.06961	0.498	T1
c121395.graph_c0	29.656	9.49119	14.8994	6.56934	0.498	T1
c120088.graph_c0	28.7921	10.3442	14.4659	0.625134	0.498	T1
c124894.graph_c0	3.07616	1.54663	1.1511	0.560117	0.497	T1
c104003.graph_c0	6.94027	3.49159	2.66871	1.90533	0.497	T1
c123897.graph_c0	1.35637	0.68279	0.355945	0.247372	0.497	T1
c126997.graph_c0	3.35391	1.68836	1.23883	0.29847	0.497	T1
c106083.graph_c0	42.5547	13.4552	21.4456	19.6295	0.496	T1
c130858.graph_c0	2.20381	0.667737	1.11274	0.377542	0.495	T1
c129553.graph_c0	6.69222	3.38688	3.32635	0.8988	0.494	T1
c120280.graph_c0	151.797	76.8475	64.0864	7.33823	0.494	T1
c134264.graph_c0	31.4527	14.4941	15.9311	7.56613	0.493	T1
c135924.graph_c0	16.4663	8.34257	6.93034	2.36698	0.493	T1
c125868.graph_c0	36.2175	15.2728	18.3541	9.31014	0.493	T1
c130723.graph_c0	2.59324	0.296839	1.21149	1.31454	0.493	T1
c120684.graph_c1	2.89135	0.805031	1.46568	0.760698	0.493	T1
c129580.graph_c0	1.90426	0.956205	0.965353	0.312585	0.493	T1
c130134.graph_c0	16.8359	8.53981	5.91691	0.438365	0.493	T1
c123434.graph_c0	10.6229	2.54783	5.38929	0.279893	0.493	T1
c124230.graph_c0	4.98651	1.68126	2.53022	1.22893	0.493	T1
c133879.graph_c0	21.9039	5.37543	11.1175	2.30186	0.492	T1
c125173.graph_c0	6.51829	0.484148	3.30866	0.454646	0.492	T1
c130350.graph_c0	9.62422	4.88885	4.79069	3.71199	0.492	T1
c128757.graph_c0	20.8805	10.1025	10.6264	7.35238	0.491	T1
c118350.graph_c0	3.13073	1.59414	1.38473	0.479264	0.491	T1
c129657.graph_c0	25.1583	7.50136	12.8145	5.98972	0.491	T1
c131768.graph_c0	6.16849	2.45257	3.14301	2.88076	0.49	T1
c122914.graph_c0	6.64006	3.3848	2.13375	2.04028	0.49	T1
c110852.graph_c1	101.448	25.2642	51.7517	1.8283	0.49	T1
c128042.graph_c0	9.40836	2.44923	4.80015	2.23919	0.49	T1
c132308.graph_c1	2.78334	1.42118	0.955504	0.390765	0.489	T1
c135340.graph_c3	60.4153	8.91969	27.1164	30.8858	0.489	T1
c131646.graph_c0	442.893	226.523	179.959	89.016	0.489	T1
c124743.graph_c0	2.53952	1.29996	0.863191	1.01828	0.488	T1
c125801.graph_c0	13.3489	4.17436	6.83406	2.34278	0.488	T1
c118506.graph_c0	2.19492	0.168134	1.12561	0.493881	0.487	T1
c111719.graph_c0	15.234	3.89224	7.8132	1.67597	0.487	T1
c120491.graph_c0	2.88336	1.37164	1.47922	0.613706	0.487	T1
c121145.graph_c0	6.82071	1.86988	3.50083	1.63699	0.487	T1
c120455.graph_c0	6.17413	3.17025	3.12181	1.82798	0.487	T1
c134066.graph_c0	14.6947	7.5619	7.09378	5.19493	0.485	T1
c123849.graph_c0	1.29645	0.488758	0.667179	0.300923	0.485	T1
c120338.graph_c0	5.52568	2.08326	2.84366	0.650096	0.485	T1
c134894.graph_c0	36.8704	13.3021	18.9748	14.459	0.485	T1
c121040.graph_c0	37.2067	8.39191	19.1541	12.74	0.485	T1
c131800.graph_c1	61.378	31.6202	28.5598	8.25929	0.485	T1
c123651.graph_c1	2.28239	1.17733	0.798277	0.416193	0.484	T1
c116989.graph_c0	3.37899	1.74305	1.02312	0.517963	0.484	T1
c130888.graph_c0	3.0974	0.840395	1.59798	0.563882	0.484	T1
c133627.graph_c0	11.6736	2.34012	6.02273	4.76751	0.484	T1
c123694.graph_c0	2.95588	1.5277	1.20622	0.357526	0.483	T1
c129264.graph_c0	3.61024	1.86934	1.27332	0.17751	0.482	T1
c120544.graph_c0	19.2295	3.76512	9.95807	2.04475	0.482	T1
c133731.graph_c0	55.7112	23.1799	28.8661	9.82937	0.482	T1
c136015.graph_c2	1.5686	0.813277	0.626828	0.253986	0.482	T1
c132146.graph_c0	12.2457	6.35135	3.95528	2.67345	0.481	T1
c129831.graph_c0	4.44714	2.30935	1.75295	1.21499	0.481	T1
c127156.graph_c1	5.81634	0.985325	3.02089	1.0082	0.481	T1
c116912.graph_c0	63.9039	30.4027	33.1971	31.2179	0.481	T1
c126640.graph_c0	27.0939	9.69226	14.0894	8.80277	0.48	T1
c120844.graph_c0	4.71796	1.82981	2.4542	2.18169	0.48	T1
c130560.graph_c0	14.0121	5.66191	7.28991	2.99856	0.48	T1
c128281.graph_c0	10.8087	0.844588	5.62514	2.81577	0.48	T1
c112884.graph_c0	2.54912	1.18737	1.32701	0.310212	0.479	T1
c126117.graph_c0	5.3629	2.7984	2.59533	1.27541	0.478	T1
c130463.graph_c0	2.06121	0.8663	1.07591	0.397371	0.478	T1
c131885.graph_c0	75.4375	39.4061	34.6176	18.5368	0.478	T1
c126030.graph_c0	6.44251	1.96072	3.36768	1.75724	0.477	T1
c96765.graph_c0	28.1839	11.6989	14.7357	8.8805	0.477	T1
c132603.graph_c0	558.371	194.538	292.319	146.29	0.476	T1
c133864.graph_c0	16.2117	8.4964	8.34418	4.50772	0.476	T1
c121691.graph_c0	12.844	5.61249	6.73261	2.4559	0.476	T1
c124633.graph_c0	12.7989	6.71389	2.69548	1.88727	0.475	T1
c125294.graph_c0	44.8827	22.466	23.5442	13.117	0.475	T1
c129217.graph_c0	18.6824	9.81494	4.76427	2.37795	0.475	T1
c125506.graph_c0	2.83958	0.497142	1.49241	1.40336	0.474	T1
c125533.graph_c0	27.141	14.3067	12.0773	9.01012	0.473	T1
c126634.graph_c0	7.10902	3.74798	2.70124	1.82671	0.473	T1
c132178.graph_c0	10.1394	3.59872	5.34567	2.75477	0.473	T1
c125718.graph_c0	4.40606	1.07461	2.3233	0.571487	0.473	T1
c132477.graph_c1	1075.74	448.292	567.423	240.454	0.473	T1
c132950.graph_c0	5.21183	1.49955	2.7496	1.7963	0.472	T1
c121463.graph_c0	3.14742	1.12149	1.66107	0.299038	0.472	T1
c132180.graph_c0	6.9238	2.51928	3.65442	2.73159	0.472	T1
c115411.graph_c0	7.20691	3.80562	3.32675	1.65605	0.472	T1
c126738.graph_c1	109.188	31.0087	57.664	22.189	0.472	T1
c129305.graph_c2	73.8594	34.1788	39.0147	8.83357	0.472	T1
c123755.graph_c0	5.43307	2.87206	2.20011	0.882611	0.471	T1
c119441.graph_c0	4.03007	2.13209	0.981286	0.48777	0.471	T1
c134243.graph_c0	5.49797	2.84393	2.90982	1.61035	0.471	T1
c105381.graph_c0	2.45471	1.29952	0.944987	0.0231137	0.471	T1
c131647.graph_c0	303.46	153.917	160.666	110.592	0.471	T1
c127051.graph_c0	36.0695	13.6903	19.1033	8.12868	0.47	T1
c127046.graph_c0	2.09248	1.10838	0.731676	0.452725	0.47	T1
c127676.graph_c0	21.3951	11.3386	7.80501	2.91386	0.47	T1
c119182.graph_c0	3.08761	1.63688	0.498413	1.15742	0.47	T1
c125334.graph_c0	27.9936	14.847	14.8236	11.9009	0.47	T1
c126027.graph_c0	4.97169	0.86736	2.63916	0.380048	0.469	T1
c130178.graph_c0	3.71426	0.852145	1.97185	0.434147	0.469	T1
c126247.graph_c0	359.986	114.012	191.124	122.336	0.469	T1
c122429.graph_c0	7.92277	4.20649	2.65797	2.1712	0.469	T1
c116600.graph_c0	34.0658	18.0902	7.85994	15.8141	0.469	T1
c119818.graph_c0	270.027	129.017	143.488	71.9212	0.469	T1
c131157.graph_c0	94.3848	50.2297	27.5459	12.3932	0.468	T1
c116038.graph_c1	10.5609	4.70778	5.62571	2.3979	0.467	T1
c119336.graph_c0	7.25005	3.86401	2.87137	1.25363	0.467	T1
c119085.graph_c0	10.1187	5.39351	4.62427	0.0388565	0.467	T1
c121462.graph_c0	693.186	360.838	369.774	142.838	0.467	T1
c123769.graph_c0	5.60966	1.41173	2.99382	0.684844	0.466	T1
c126598.graph_c1	56.3559	30.0765	23.9667	9.73128	0.466	T1
c113103.graph_c0	1.2379	0.27862	0.662673	0.312963	0.465	T1
c121656.graph_c0	179.085	95.5246	95.8982	10.6034	0.465	T1
c118782.graph_c0	4.51407	2.41794	0.921253	0.786532	0.464	T1
c121762.graph_c0	59.4786	15.4429	31.8613	8.83194	0.464	T1
c124407.graph_c0	20.2822	7.69253	9.22022	10.867	0.464	T1
c130477.graph_c0	44.1099	23.6397	22.5715	14.4657	0.464	T1
c125461.graph_c1	4.45959	2.39076	1.3808	1.40288	0.464	T1
c129135.graph_c0	27.732	14.7334	14.8698	8.19071	0.464	T1
c126671.graph_c1	167.099	28.3204	89.6134	31.0337	0.464	T1
c116986.graph_c0	296.818	148.402	159.2	79.82	0.464	T1
c126411.graph_c0	100.703	54.0331	37.7322	21.9108	0.463	T1
c119994.graph_c0	14.5683	7.81814	4.34962	0.405559	0.463	T1
c125181.graph_c1	2.1268	0.521391	1.14186	0.237522	0.463	T1
c123452.graph_c0	13.5651	7.29014	5.90483	1.00583	0.463	T1
c130012.graph_c1	6.48858	2.66684	3.48712	2.95	0.463	T1
c108031.graph_c0	14.7407	7.92758	7.53026	2.7637	0.462	T1
c120154.graph_c0	7.65488	4.11729	1.99392	0.0915716	0.462	T1
c130985.graph_c0	363.097	180.72	195.397	152.888	0.462	T1
c128891.graph_c0	8.85349	4.60858	4.76477	3.41108	0.462	T1
c134751.graph_c0	24.3303	13.0978	11.5282	6.25849	0.462	T1
c120624.graph_c1	5.88682	3.16987	2.3845	0.942008	0.462	T1
c132498.graph_c0	14.1674	6.12742	7.63783	5.46204	0.461	T1
c115020.graph_c1	13.0542	1.28879	7.05632	2.61964	0.459	T1
c118972.graph_c0	5.4971	2.97183	1.51793	0.364711	0.459	T1
c122153.graph_c0	89.2202	39.4188	48.2376	17.503	0.459	T1
c128572.graph_c0	17.8421	6.82596	9.65195	6.77894	0.459	T1
c115776.graph_c0	2.78278	1.45931	1.5069	0.57878	0.458	T1
c120594.graph_c0	8.48819	4.59774	2.51476	0.725082	0.458	T1
c112049.graph_c0	203.773	110.428	102.246	67.4137	0.458	T1
c127922.graph_c0	15.4751	0.862391	8.3922	2.21259	0.458	T1
c133062.graph_c0	27.668	15.0118	11.2113	9.80743	0.457	T1
c118677.graph_c0	7.50026	3.78117	4.07257	2.04528	0.457	T1
c129288.graph_c0	0.850858	0.272963	0.372067	0.462483	0.456	T1
c135386.graph_c0	8.58879	2.57926	4.67323	2.40174	0.456	T1
c129305.graph_c1	67.4484	33.3997	36.7071	8.67398	0.456	T1
c79842.graph_c0	116.514	63.4097	49.6222	9.78264	0.456	T1
c135663.graph_c0	14.3367	7.34673	7.80394	5.34216	0.456	T1
c126105.graph_c1	3.55485	1.93505	0.471951	0.150367	0.456	T1
c136095.graph_c0	14.2071	4.38121	7.73371	0.730215	0.456	T1
c107084.graph_c0	11.4161	6.21531	2.36942	0.597155	0.456	T1
c120574.graph_c0	3.60644	1.9645	1.89708	0.15405	0.455	T1
c110129.graph_c0	2.18237	1.18918	1.02067	0.213508	0.455	T1
c132468.graph_c1	1.95359	1.06551	0.738349	0.468401	0.455	T1
c114858.graph_c0	16.3782	4.54432	6.54833	8.93658	0.454	T1
c117388.graph_c0	9.75483	2.352	5.32717	1.50625	0.454	T1
c126821.graph_c0	8.10187	4.42484	2.42511	1.72208	0.454	T1
c122227.graph_c0	11.86	6.48677	6.33226	1.9837	0.453	T1
c128921.graph_c0	34.2343	6.08387	18.7728	14.3077	0.452	T1
c116284.graph_c0	137.509	75.4257	45.567	19.5109	0.451	T1
c127192.graph_c0	1.05655	0.579756	0.285967	0.104966	0.451	T1
c122610.graph_c0	55.475	28.1144	30.4424	13.3383	0.451	T1
c110553.graph_c0	5.45988	2.84759	2.99704	1.39768	0.451	T1
c134609.graph_c0	32.8532	12.0908	18.0413	13.2997	0.451	T1
c134850.graph_c0	7.23372	3.97364	2.28163	1.86148	0.451	T1
c126584.graph_c0	3.06942	0.692163	1.08361	1.68951	0.45	T1
c117035.graph_c0	43.4139	23.8999	20.5428	2.91001	0.449	T1
c125122.graph_c0	10.0257	4.98351	5.52178	0.279431	0.449	T1
c117116.graph_c0	3.21575	1.77171	1.20928	0.457753	0.449	T1
c131139.graph_c0	33.5033	11.0665	18.4631	11.1804	0.449	T1
c131555.graph_c0	97.413	39.5609	53.6913	23.9821	0.449	T1
c122500.graph_c0	1.80566	0.896673	0.995558	0.349627	0.449	T1
c123136.graph_c0	4.58564	2.40577	2.5307	1.62662	0.448	T1
c130759.graph_c0	102.234	42.0209	56.4844	29.0131	0.448	T1
c117328.graph_c0	1.35686	0.464705	0.750091	0.644785	0.447	T1
c124751.graph_c0	7.65432	4.23514	3.71685	2.04056	0.447	T1
c97386.graph_c0	4.29498	1.71053	2.379	1.33734	0.446	T1
c110203.graph_c0	30.0073	10.7392	16.6249	4.11497	0.446	T1
c130344.graph_c0	1.02684	0.559193	0.569074	0.269591	0.446	T1
c129337.graph_c0	178.224	98.7779	86.0134	16.6574	0.446	T1
c133078.graph_c2	4.26672	0.890975	2.36602	0.811432	0.445	T1
c122855.graph_c0	4.52248	1.48915	2.23605	2.50867	0.445	T1
c134911.graph_c0	152.088	84.4143	77.873	41.517	0.445	T1
c135586.graph_c0	19.6853	7.45603	9.09247	10.9391	0.444	T1
c125319.graph_c0	49.094	23.1127	27.2828	17.3026	0.444	T1
c122963.graph_c0	52.9555	18.1959	29.4432	18.8219	0.444	T1
c127957.graph_c0	33.0763	15.5712	18.3921	8.45285	0.444	T1
c123408.graph_c0	1.53704	0.248081	0.856071	0.234083	0.443	T1
c79641.graph_c0	13.4808	2.94043	7.52016	1.50024	0.442	T1
c130622.graph_c0	9.28158	5.18042	3.7762	0.337782	0.442	T1
c131416.graph_c1	29.8637	15.5168	16.7085	11.7564	0.441	T1
c122585.graph_c0	15.9003	6.80865	8.90734	5.10292	0.44	T1
c131094.graph_c2	14.1003	7.90739	4.62131	3.33423	0.439	T1
c121451.graph_c0	46.6859	26.1933	18.7807	7.89423	0.439	T1
c127761.graph_c0	43.5333	24.4279	20.8429	12.5825	0.439	T1
c131346.graph_c0	22.5025	6.21572	12.6273	3.4559	0.439	T1
c116904.graph_c0	36.6632	20.5914	5.23662	2.38233	0.438	T1
c134763.graph_c1	475.166	128.202	266.937	149.883	0.438	T1
c124091.graph_c1	4.73951	2.51885	2.66308	0.888483	0.438	T1
c119333.graph_c0	13.2776	7.46243	7.12876	3.87318	0.438	T1
c74114.graph_c0	4.43085	1.25293	2.49481	1.53197	0.437	T1
c130207.graph_c0	1.98806	0.536043	0.962838	1.12016	0.437	T1
c135119.graph_c1	8.70959	4.91788	4.44572	3.44588	0.435	T1
c120574.graph_c1	3.48229	1.026	1.96809	0.0653371	0.435	T1
c127725.graph_c0	7.07598	4.00061	3.5953	1.49685	0.435	T1
c132234.graph_c2	4.58302	1.73394	2.59288	1.60977	0.434	T1
c123744.graph_c0	16.4256	4.26357	9.29718	0.562231	0.434	T1
c129946.graph_c0	2.80565	0.9428	1.58822	0.797188	0.434	T1
c127967.graph_c0	6.10136	2.57249	3.45782	2.82488	0.433	T1
c131439.graph_c0	19.9274	9.5378	11.3074	7.55656	0.433	T1
c128698.graph_c0	59.6291	33.8436	32.3812	19.1842	0.432	T1
c131334.graph_c0	139.523	79.1919	40.6098	3.67981	0.432	T1
c122692.graph_c0	2.48889	1.41396	1.28171	0.635121	0.432	T1
c126484.graph_c0	10.8019	6.1376	5.94613	3.83424	0.432	T1
c131854.graph_c0	8.32419	2.13248	4.73339	1.66945	0.431	T1
c129855.graph_c0	1.00217	0.279534	0.569939	0.345448	0.431	T1
c115061.graph_c0	2.69706	1.53566	1.13157	0.483059	0.431	T1
c133154.graph_c1	7.84504	3.58439	4.47517	4.23222	0.43	T1
c110499.graph_c0	12.6042	6.2884	7.19105	4.34786	0.429	T1
c135474.graph_c0	12.6464	5.29326	7.21653	5.08211	0.429	T1
c135497.graph_c0	6.48925	2.51478	2.68793	3.70342	0.429	T1
c126733.graph_c0	3.69069	2.10691	1.14902	1.25802	0.429	T1
c111287.graph_c0	7.03976	2.79935	3.79451	4.0251	0.428	T1
c134344.graph_c3	2.95067	1.68722	1.18565	0.334371	0.428	T1
c125423.graph_c1	46.1587	22.4288	26.3986	14.707	0.428	T1
c129339.graph_c0	6.19968	1.61358	3.54724	2.66899	0.428	T1
c128492.graph_c0	24.5096	11.4643	14.0328	8.055	0.427	T1
c131707.graph_c1	8.57984	4.91341	4.64262	2.23145	0.427	T1
c117869.graph_c0	92.4901	40.0203	52.969	41.1184	0.427	T1
c111243.graph_c0	67.6262	38.7485	34.7551	18.9552	0.427	T1
c105794.graph_c0	10.8778	6.24105	3.53915	2.33242	0.426	T1
c135620.graph_c0	251.735	101.844	144.613	39.3222	0.426	T1
c107203.graph_c0	2.4512	1.41	1.04819	0.732669	0.425	T1
c129552.graph_c0	9.22365	5.30782	5.26743	3.16297	0.425	T1
c125493.graph_c0	16.1973	7.53475	9.33237	5.83163	0.424	T1
c130569.graph_c1	73.8847	42.5835	29.3213	12.752	0.424	T1
c127672.graph_c1	48.9336	17.2891	28.2148	7.28681	0.423	T1
c119658.graph_c0	39.313	22.6704	11.8303	6.0598	0.423	T1
c127237.graph_c0	17.106	9.8677	6.52895	2.62693	0.423	T1
c108200.graph_c0	31.6352	7.64781	18.263	15.4227	0.423	T1
c135620.graph_c3	83.9859	31.5746	48.4944	8.3938	0.423	T1
c125543.graph_c0	4.28886	1.14839	2.47669	2.38228	0.423	T1
c129084.graph_c0	1.69159	0.215456	0.977212	0.180305	0.422	T1
c119053.graph_c0	3.7768	1.88598	2.18261	1.15154	0.422	T1
c114679.graph_c0	10.2281	5.91202	4.54502	2.96414	0.422	T1
c135284.graph_c2	3.06226	1.04078	1.7707	1.1196	0.422	T1
c126175.graph_c0	2.71069	0.688519	1.56823	1.0321	0.421	T1
c122243.graph_c0	24.3655	12.1915	14.1148	5.84553	0.421	T1
c127885.graph_c0	30.8275	16.8947	17.8595	7.61274	0.421	T1
c131913.graph_c0	106.154	28.9819	61.5339	36.2713	0.42	T1
c128568.graph_c0	116.161	51.0914	67.3349	34.9737	0.42	T1
c122357.graph_c0	47.1175	20.0698	27.3191	5.42095	0.42	T1
c135585.graph_c0	126	5.0526	73.08	33.8711	0.42	T1
c128623.graph_c0	86.0869	32.2038	49.9519	24.6027	0.42	T1
c107004.graph_c0	5.28332	3.06857	2.44393	1.55854	0.419	T1
c122887.graph_c0	52.5568	20.2997	30.5303	16.0797	0.419	T1
c130221.graph_c0	7.54992	4.00161	4.38835	2.5423	0.419	T1
c131967.graph_c0	1.96515	1.14406	0.909173	0.303166	0.418	T1
c135219.graph_c1	152.734	66.6325	88.962	65.4921	0.418	T1
c130410.graph_c0	11.285	6.57509	6.28154	4.71285	0.417	T1
c121454.graph_c0	89.273	52.0161	48.8076	5.78649	0.417	T1
c126568.graph_c0	29.9271	17.4408	16.6495	6.92101	0.417	T1
c132061.graph_c1	2.29605	0.994616	1.33818	0.01981	0.417	T1
c119861.graph_c1	19.1262	10.1339	11.1501	4.45459	0.417	T1
c130880.graph_c0	9.69471	4.06326	5.6577	5.23232	0.416	T1
c120610.graph_c1	15.7282	7.15415	9.18095	3.46449	0.416	T1
c133345.graph_c0	40.2994	17.3796	23.527	20.2306	0.416	T1
c127754.graph_c0	41.9105	14.1307	24.4781	8.47783	0.416	T1
c126794.graph_c0	7.29147	2.44496	4.25922	1.99336	0.416	T1
c131207.graph_c0	11.9008	6.95268	6.62642	5.16093	0.416	T1
c130988.graph_c1	2.15533	1.25992	0.533294	0.0575852	0.415	T1
c122054.graph_c0	35.4217	20.717	7.50371	3.80398	0.415	T1
c134001.graph_c3	11.7102	6.85285	6.2454	3.37337	0.415	T1
c127129.graph_c0	188.667	38.2095	110.424	28.8267	0.415	T1
c130987.graph_c0	4.2482	1.36791	2.48679	1.21979	0.415	T1
c126492.graph_c0	29.3636	7.48003	17.1913	13.3865	0.415	T1
c125453.graph_c1	41.1339	22.8968	24.0925	16.3612	0.414	T1
c120080.graph_c0	13.3198	7.80482	5.69292	1.38741	0.414	T1
c131527.graph_c3	73.3955	41.7438	43.0149	30.1327	0.414	T1
c107034.graph_c0	2.99	1.75251	1.22918	0.429095	0.414	T1
c130094.graph_c4	219.626	128.78	69.3126	8.86304	0.414	T1
c129796.graph_c0	14.7002	8.62074	4.04591	2.92412	0.414	T1
c128932.graph_c0	12.3845	2.91997	7.26452	5.20017	0.413	T1
c131865.graph_c0	202.21	85.0416	101.843	118.619	0.413	T1
c119771.graph_c0	29.7345	7.96033	17.4684	2.88069	0.413	T1
c128688.graph_c1	16.0226	9.42409	9.3237	6.1983	0.412	T1
c124115.graph_c0	9.33909	5.31879	5.49322	2.16149	0.412	T1
c121416.graph_c0	80.9928	36.6193	47.7019	47.5928	0.411	T1
c135300.graph_c0	51.6799	30.4432	27.4151	11.5994	0.411	T1
c129441.graph_c2	118.662	58.0946	69.9843	37.7964	0.41	T1
c122563.graph_c0	38.1732	17.0266	22.5168	12.7465	0.41	T1
c132378.graph_c1	4.26665	1.45174	2.52157	1.05074	0.409	T1
c122243.graph_c1	9.76102	4.27335	5.76925	2.25679	0.409	T1
c134331.graph_c1	33.8071	15.1265	19.9869	10.2372	0.409	T1
c131257.graph_c0	1.25174	0.740395	0.614402	0.113619	0.409	T1
c125385.graph_c0	37.1366	13.283	21.9722	12.6443	0.408	T1
c114910.graph_c0	2.39727	1.41967	1.13423	0.197466	0.408	T1
c130206.graph_c1	251.932	149.215	126.119	79.9728	0.408	T1
c121807.graph_c0	7.71124	4.25732	4.56889	2.88338	0.408	T1
c130215.graph_c0	20.9568	6.97218	12.4214	6.82492	0.407	T1
c113507.graph_c1	38.8895	20.2382	23.0686	14.7713	0.407	T1
c130204.graph_c1	53.9946	25.111	32.0354	15.4208	0.407	T1
c128770.graph_c1	95.9102	39.6993	56.9453	24.5736	0.406	T1
c121219.graph_c0	5.29809	0.865179	2.80447	3.14643	0.406	T1
c119449.graph_c0	19.2886	7.34054	11.4553	5.22524	0.406	T1
c130354.graph_c0	3.26733	1.94058	1.45161	1.01575	0.406	T1
c135195.graph_c1	120.069	71.3423	36.0839	22.7037	0.406	T1
c131409.graph_c1	4.09835	0.642223	2.43744	1.53287	0.405	T1
c122485.graph_c0	40.4177	24.0487	21.8482	9.87195	0.405	T1
c116650.graph_c0	8.24777	1.91912	4.91004	2.41923	0.405	T1
c121306.graph_c0	1.55909	0.928509	0.869633	0.143236	0.404	T1
c126273.graph_c1	106.06	63.1637	62.1024	18.5461	0.404	T1
c108159.graph_c0	22.3279	9.15992	13.3058	8.62427	0.404	T1
c123386.graph_c0	1.52281	0.907572	0.451748	0.250088	0.404	T1
c124256.graph_c0	146.793	76.0079	87.4941	43.2037	0.404	T1
c121883.graph_c0	21.8737	2.99018	13.0405	1.73072	0.404	T1
c122948.graph_c0	12.196	7.27225	6.60056	3.92074	0.404	T1
c122338.graph_c0	5.79747	1.30357	3.45882	0.696727	0.403	T1
c124203.graph_c0	261.468	106.056	156.049	72.9949	0.403	T1
c115854.graph_c0	13.6124	4.63361	8.12962	3.98626	0.403	T1
c123232.graph_c0	3.03768	0.60719	1.8147	0.450295	0.403	T1
c120055.graph_c0	7.66505	3.60106	4.58165	2.65765	0.402	T1
c127997.graph_c0	26.6198	15.9147	15.6467	10.4762	0.402	T1
c120717.graph_c0	15.4474	4.15099	9.23736	6.55577	0.402	T1
c122504.graph_c0	179.608	107.411	39.2343	5.18542	0.402	T1
c134703.graph_c0	4.6642	2.7903	2.15704	1.53305	0.402	T1
c123760.graph_c0	45.5598	25.4097	27.2849	4.55256	0.401	T1
c112419.graph_c0	86.6767	29.0595	51.9291	9.01991	0.401	T1
c82605.graph_c0	5.34969	1.86945	3.20513	0.280352	0.401	T1
c135493.graph_c0	8.1172	4.86593	3.48159	3.03557	0.401	T1
c75617.graph_c0	58.2509	28.1928	34.9366	14.7402	0.4	T1
c122161.graph_c0	4.49215	2.69523	1.67575	0.960189	0.4	T1
c133099.graph_c0	7.99816	4.12673	4.79893	3.44847	0.4	T1
c118330.graph_c1	50.3659	30.2319	23.1217	17.2558	0.4	T1
c130307.graph_c0	11.6024	6.96651	4.62752	1.2586	0.4	T1
c128094.graph_c0	163.495	75.6221	98.1909	41.6963	0.399	T1
c130944.graph_c0	14.9132	3.89643	8.96045	2.63262	0.399	T1
c129183.graph_c0	6.44927	3.14833	3.87717	2.56304	0.399	T1
c110864.graph_c0	7.69959	2.8408	4.62962	4.04362	0.399	T1
c129252.graph_c0	1.999	0.622875	1.20198	0.770155	0.399	T1
c120979.graph_c0	177.522	46.3964	106.804	34.0914	0.398	T1
c119774.graph_c0	3.16952	1.90702	1.44342	0.652679	0.398	T1
c125768.graph_c0	55.8427	31.9338	33.6355	16.4534	0.398	T1
c123469.graph_c0	12.6104	7.0571	7.59676	4.83453	0.398	T1
c108441.graph_c0	49.2218	19.5456	29.6655	13.7058	0.397	T1
c126141.graph_c0	7.65405	4.61803	2.0125	0.602194	0.397	T1
c128746.graph_c0	1.69932	0.346839	0.713442	1.0254	0.397	T1
c133695.graph_c0	47.5325	14.2696	28.6874	13.1588	0.396	T1
c124052.graph_c0	2.70776	1.63514	0.270807	0.0591329	0.396	T1
c123632.graph_c0	95.0802	30.2618	57.4257	23.7585	0.396	T1
c128642.graph_c0	1.55137	0.937364	0.588431	0.0937186	0.396	T1
c122565.graph_c0	12.5755	6.11122	7.59875	3.76939	0.396	T1
c130795.graph_c0	6.54079	3.95289	2.16413	2.88219	0.396	T1
c133912.graph_c0	21.899	13.2391	11.5096	7.90358	0.395	T1
c118962.graph_c0	1.03916	0.192003	0.326825	0.628375	0.395	T1
c106315.graph_c0	9.20269	1.88476	5.57035	0.564757	0.395	T1
c131719.graph_c0	0.767761	0.135227	0.464815	0.249515	0.395	T1
c119823.graph_c0	97.8603	27.0265	55.4288	59.2749	0.394	T1
c130999.graph_c0	29.8183	18.0626	12.8287	7.4363	0.394	T1
c134190.graph_c1	196.045	118.758	108.881	8.36302	0.394	T1
c130495.graph_c0	138.675	84.0364	66.3191	11.9771	0.394	T1
c113707.graph_c0	637.211	142.677	386.171	217.393	0.394	T1
c117445.graph_c0	3.89962	2.36391	1.37601	0.2866	0.394	T1
c124333.graph_c0	5.90897	3.58419	2.49508	0.374172	0.393	T1
c125915.graph_c0	10.2542	3.82216	6.22173	3.12663	0.393	T1
c129298.graph_c0	10.2781	4.48528	5.56941	6.23691	0.393	T1
c128464.graph_c1	34.5514	7.70848	20.9836	18.4153	0.393	T1
c126273.graph_c0	58.815	32.1979	35.7998	10.4479	0.391	T1
c131214.graph_c0	89.6393	23.941	54.5674	22.5462	0.391	T1
c128552.graph_c0	77.5765	47.2315	10.8369	0.432196	0.391	T1
c110066.graph_c0	2.47876	1.50924	1.38367	0.28374	0.391	T1
c120676.graph_c0	17.5685	10.7002	9.42221	2.63326	0.391	T1
c131956.graph_c0	13.695	1.75116	8.34105	4.81159	0.391	T1
c134090.graph_c0	70.6407	30.2986	43.0358	27.4538	0.391	T1
c111043.graph_c0	24.3896	9.23832	14.8592	5.34075	0.391	T1
c120610.graph_c0	28.5214	13.059	17.3839	7.4818	0.39	T1
c130877.graph_c0	424.28	206.217	258.713	134.397	0.39	T1
c130514.graph_c0	2911.6	926.875	1776.91	318.213	0.39	T1
c130666.graph_c0	10.7887	6.58861	4.51142	4.41801	0.389	T1
c118303.graph_c0	30.3602	14.3391	18.5555	13.4118	0.389	T1
c126766.graph_c0	4.07224	2.48916	2.13741	1.08645	0.389	T1
c133224.graph_c0	0.68867	0.421076	0.277251	0.155987	0.389	T1
c114058.graph_c0	21.1178	12.9244	6.84795	2.01264	0.388	T1
c135638.graph_c1	18.1398	4.4963	11.1045	5.46957	0.388	T1
c123280.graph_c1	43.8883	21.2653	26.8728	15.1704	0.388	T1
c130952.graph_c0	52.3324	17.3378	32.0512	12.0849	0.388	T1
c135736.graph_c0	31.1347	14.955	19.0766	17.8575	0.387	T1
c128398.graph_c2	4.79175	0.805263	2.93738	0.424158	0.387	T1
c127428.graph_c0	5.18558	0.791991	3.17939	1.01917	0.387	T1
c134077.graph_c0	6.13467	2.60985	3.27666	3.76534	0.386	T1
c121020.graph_c0	3.68441	1.00868	2.26203	2.26088	0.386	T1
c128480.graph_c0	271.928	63.254	167.085	72.48	0.386	T1
c119398.graph_c0	3.22124	1.97988	1.45863	0.273589	0.385	T1
c120621.graph_c0	11.9148	5.25645	7.32478	2.16434	0.385	T1
c135672.graph_c1	27.7636	17.0777	11.4944	8.43848	0.385	T1
c116763.graph_c0	6.84346	1.26825	4.21149	2.61969	0.385	T1
c128576.graph_c0	20.6013	12.5711	12.684	3.43489	0.384	T1
c95502.graph_c0	18.7482	11.5443	8.77562	3.58749	0.384	T1
c121381.graph_c2	4.83643	2.9782	1.34412	0.764078	0.384	T1
c118156.graph_c0	5.47006	1.54379	3.36936	1.42448	0.384	T1
c112475.graph_c0	5.20733	2.39842	3.20928	0.824859	0.384	T1
c105986.graph_c0	3.22469	1.9898	1.45211	0.304757	0.383	T1
c130084.graph_c0	10.0351	2.88349	6.19426	3.82416	0.383	T1
c124149.graph_c0	1.75885	0.556659	1.08577	0.785097	0.383	T1
c131713.graph_c1	79.6057	41.3799	49.1517	28.8049	0.383	T1
c115127.graph_c0	9.39854	5.8072	5.07282	3.40663	0.382	T1
c126743.graph_c0	15.8859	7.3276	9.48504	9.81587	0.382	T1
c132831.graph_c0	11.9759	7.40086	6.44018	3.19776	0.382	T1
c122684.graph_c0	10.3149	5.05078	6.37517	4.35661	0.382	T1
c121628.graph_c0	4.73655	2.72121	2.92779	1.57053	0.382	T1
c113731.graph_c0	13.4174	3.06883	8.29984	3.72261	0.381	T1
c107344.graph_c0	5.26372	3.2575	1.32821	0.106677	0.381	T1
c117768.graph_c0	9.58624	5.93808	3.82375	0.405574	0.381	T1
c124035.graph_c0	268.605	126.624	166.422	119.873	0.38	T1
c133138.graph_c0	11.4352	4.57598	7.08521	4.88924	0.38	T1
c134606.graph_c0	272.667	48.4547	168.981	90.595	0.38	T1
c126162.graph_c0	200.68	124.471	107.937	64.1473	0.38	T1
c116581.graph_c0	276.086	171.367	79.1008	10.0082	0.379	T1
c134162.graph_c0	28.784	17.8744	11.962	4.68711	0.379	T1
c123792.graph_c1	12.6233	6.20978	7.84313	6.25342	0.379	T1
c79686.graph_c0	7.10682	4.41618	1.29323	0.543847	0.379	T1
c95313.graph_c0	5.16868	2.07291	3.2124	0.731722	0.378	T1
c123928.graph_c0	81.2211	40.6968	50.5042	31.2528	0.378	T1
c127478.graph_c0	19.363	2.41051	12.0405	5.521	0.378	T1
c108761.graph_c1	5.97704	3.71969	2.67487	0.81992	0.378	T1
c130101.graph_c0	6.42554	4.00121	2.83181	1.28718	0.377	T1
c79940.graph_c0	150.311	77.8237	93.6469	53.4011	0.377	T1
c134843.graph_c2	22.2569	8.64183	13.867	13.5154	0.377	T1
c126877.graph_c0	234.938	98.7842	146.446	25.9508	0.377	T1
c133386.graph_c0	24.1224	12.326	15.0372	9.61953	0.377	T1
c105199.graph_c0	7.88523	1.67314	4.91635	3.48699	0.377	T1
c132306.graph_c0	40.0925	25.0021	23.3447	14.7737	0.376	T1
c121925.graph_c0	193.841	120.912	66.981	10.0435	0.376	T1
c113758.graph_c0	222.826	139.135	107.171	4.68154	0.376	T1
c136328.graph_c0	79.7594	19.2672	49.814	14.0607	0.375	T1
c118700.graph_c0	6.20189	2.69381	3.8749	0.844194	0.375	T1
c127552.graph_c0	2.32869	1.45519	1.18834	0.00894941	0.375	T1
c126343.graph_c0	0.839398	0.43422	0.524669	0.186477	0.375	T1
c113542.graph_c0	2.61664	1.63661	0.828244	0.40572	0.375	T1
c73947.graph_c0	4.41921	2.00183	2.76475	1.02982	0.374	T1
c133064.graph_c1	25.3663	8.1255	15.8781	12.8802	0.374	T1
c130904.graph_c0	24.1068	11.8456	15.0921	4.00856	0.374	T1
c117041.graph_c0	6.18107	3.87269	1.44354	1.27944	0.373	T1
c114473.graph_c0	41.9019	26.2662	8.93593	7.41277	0.373	T1
c114731.graph_c0	142.872	89.5705	26.2267	4.53128	0.373	T1
c133966.graph_c1	129.506	68.1808	81.2492	53.0187	0.373	T1
c125460.graph_c0	13.5459	4.88658	8.50092	3.5953	0.372	T1
c131192.graph_c1	7.43633	4.67141	3.0757	0.921417	0.372	T1
c122673.graph_c1	17.5351	11.0211	10.796	6.79636	0.371	T1
c120707.graph_c1	3.4395	2.16182	0.912048	0.567449	0.371	T1
c91121.graph_c0	36.109	18.4182	22.7182	5.22931	0.371	T1
c131146.graph_c0	229.152	76.042	144.228	38.4767	0.371	T1
c124766.graph_c0	77.1721	10.809	48.6222	27.3276	0.37	T1
c120919.graph_c0	30.7301	16.4361	19.3708	3.80629	0.37	T1
c118674.graph_c0	10.2937	1.37109	6.48876	2.00451	0.37	T1
c80282.graph_c0	267.838	168.859	165.285	115.36	0.37	T1
c124631.graph_c0	18.5017	7.31839	11.665	10.3909	0.37	T1
c114923.graph_c0	137.641	58.5404	86.8469	36.2318	0.369	T1
c116745.graph_c0	150.678	62.2428	95.0757	71.5164	0.369	T1
c126923.graph_c1	12.285	4.67718	7.75363	4.84286	0.369	T1
c102651.graph_c0	15.4215	7.00693	9.73609	8.0234	0.369	T1
c120801.graph_c1	5.08488	3.21244	1.86159	0.819342	0.368	T1
c134473.graph_c1	93.3895	59.011	45.1507	36.2411	0.368	T1
c127816.graph_c0	12.6163	7.98204	5.80205	4.22768	0.367	T1
c131716.graph_c0	2.95201	1.43324	1.8679	0.872677	0.367	T1
c128998.graph_c0	2.99734	1.89818	1.48207	0.966136	0.367	T1
c134385.graph_c2	7.37004	4.66881	1.96858	3.21877	0.367	T1
c133326.graph_c0	81.7444	38.6839	51.7892	39.1744	0.366	T1
c132794.graph_c0	23.4765	14.8748	11.9557	6.64363	0.366	T1
c128506.graph_c0	2.02982	1.28631	0.507316	0.454965	0.366	T1
c114864.graph_c0	20.9017	10.7433	13.2584	2.88468	0.366	T1
c128225.graph_c0	12.8068	4.11401	8.12709	6.38764	0.365	T1
c128804.graph_c0	15.0785	5.04271	9.56879	8.10984	0.365	T1
c128126.graph_c0	3.83459	2.1779	2.43413	1.10327	0.365	T1
c117966.graph_c1	7.44204	3.54696	4.72489	2.73157	0.365	T1
c117920.graph_c1	7.72525	2.16994	4.7765	4.90556	0.365	T1
c135693.graph_c0	9.79004	2.44646	6.21791	3.31682	0.365	T1
c121437.graph_c0	3.38576	2.15105	1.58562	0.780651	0.365	T1
c123751.graph_c0	11.2215	4.87311	7.12977	4.80092	0.365	T1
c109620.graph_c0	5.31475	3.37763	2.35873	1.24799	0.364	T1
c122140.graph_c0	23.4506	12.6387	14.9185	7.54938	0.364	T1
c124084.graph_c0	21.8962	11.9286	13.9342	8.54042	0.364	T1
c120684.graph_c0	2.71612	0.597079	1.72868	0.706909	0.364	T1
c120980.graph_c0	17.2737	11.0004	9.42283	3.24673	0.363	T1
c116996.graph_c0	1.85299	0.937476	1.18094	0.227785	0.363	T1
c128007.graph_c1	5.33677	3.40218	2.25983	1.67433	0.363	T1
c110004.graph_c0	2.59416	1.65397	0.88925	0.558012	0.362	T1
c132294.graph_c0	11.3069	5.90363	7.21261	4.10069	0.362	T1
c131468.graph_c1	96.4919	60.5974	61.5559	38.0382	0.362	T1
c128059.graph_c0	0.942029	0.111527	0.601085	0.270097	0.362	T1
c132442.graph_c1	109.538	54.9766	69.9032	32.2692	0.362	T1
c134836.graph_c0	3.89121	1.29944	1.96467	2.4843	0.362	T1
c135772.graph_c0	8.57449	3.46831	4.49581	5.47473	0.362	T1
c121557.graph_c0	1371.3	527.049	876.019	663.323	0.361	T1
c114323.graph_c0	804.542	338.768	514.394	158.435	0.361	T1
c107825.graph_c0	30.4586	3.56726	19.4951	2.6694	0.36	T1
c131321.graph_c0	38.1426	24.4216	19.3324	14.2855	0.36	T1
c135307.graph_c0	51.9415	33.2903	33.1317	22.1433	0.359	T1
c129209.graph_c0	12.9897	5.63591	8.32656	5.08216	0.359	T1
c133117.graph_c0	13.7861	8.84038	7.86464	4.76381	0.359	T1
c120410.graph_c1	3.04314	1.95217	0.447082	0.57016	0.359	T1
c124283.graph_c0	8.07273	5.17873	4.01009	2.79762	0.358	T1
c123223.graph_c0	129.631	41.7843	83.1625	54.0798	0.358	T1
c113919.graph_c0	4.23503	2.71865	1.62249	0.577707	0.358	T1
c116555.graph_c0	1.82513	1.17306	0.723604	0.194326	0.357	T1
c130942.graph_c1	41.5779	25.7869	26.772	13.7541	0.356	T1
c131458.graph_c0	47.4423	20.5928	30.5567	29.3485	0.356	T1
c117245.graph_c0	139.17	77.9039	89.6727	52.4763	0.356	T1
c135574.graph_c0	638.386	286.426	411.518	142.832	0.355	T1
c128903.graph_c1	17.0881	10.0174	11.0157	7.28767	0.355	T1
c126673.graph_c2	3.43868	0.819146	2.21695	1.20647	0.355	T1
c123773.graph_c0	55.2617	35.6594	32.6697	22.2469	0.355	T1
c117706.graph_c0	7.72784	2.08538	4.9868	1.29821	0.355	T1
c129897.graph_c1	20.1242	12.9952	6.49478	1.27124	0.354	T1
c124005.graph_c0	1.44754	0.567033	0.934847	0.281481	0.354	T1
c123721.graph_c0	5.75929	3.02493	3.72036	0.25008	0.354	T1
c112522.graph_c0	3.81952	2.46929	1.60716	0.565764	0.354	T1
c120801.graph_c0	2.5125	1.62482	1.02644	0.344213	0.353	T1
c79612.graph_c0	7.4724	2.44656	4.44429	4.83334	0.353	T1
c108453.graph_c0	34.9637	22.6309	21.9234	14.1108	0.353	T1
c105807.graph_c0	15.0553	9.75441	9.74893	5.91843	0.352	T1
c122737.graph_c0	40.5981	18.9322	26.3087	22.7072	0.352	T1
c134025.graph_c0	25.028	16.1336	16.2191	7.16287	0.352	T1
c128302.graph_c0	66.7155	20.5992	43.2807	17.9229	0.351	T1
c112939.graph_c0	0.842075	0.20295	0.421918	0.546663	0.351	T1
c115109.graph_c0	115.97	32.8891	75.3003	25.1705	0.351	T1
c125420.graph_c0	16.4712	5.81381	10.6951	2.71364	0.351	T1
c125712.graph_c1	7.91532	2.01489	5.14062	0.0857707	0.351	T1
c127240.graph_c0	6.98132	2.46444	4.53782	2.91176	0.35	T1
c130188.graph_c1	3.91197	2.54454	1.12259	0.643564	0.35	T1
c74311.graph_c0	4.63255	0.832656	3.01369	1.849	0.349	T1
c133537.graph_c1	2.6312	0.916446	1.71238	1.32324	0.349	T1
c119349.graph_c0	34.8892	21.5452	22.7059	14.0266	0.349	T1
c134828.graph_c0	5.12505	3.33885	2.32022	2.05208	0.349	T1
c119861.graph_c0	18.9844	10.7441	12.3759	5.87191	0.348	T1
c127547.graph_c0	14.7708	6.78379	7.77466	9.63183	0.348	T1
c118897.graph_c0	358.438	186.131	233.747	16.6193	0.348	T1
c125537.graph_c0	5.50379	3.58952	2.21974	0.740282	0.348	T1
c129389.graph_c0	28.1077	18.3359	17.0428	12.1435	0.348	T1
c129468.graph_c0	159.322	103.973	93.5187	39.5133	0.347	T1
c106997.graph_c0	6.58464	4.29854	2.95495	2.12816	0.347	T1
c110577.graph_c0	7.33625	4.78928	2.97109	1.72961	0.347	T1
c128646.graph_c0	2.86846	1.20004	1.87423	1.27791	0.347	T1
c131293.graph_c1	208.388	103.889	136.329	68.8711	0.346	T1
c134364.graph_c0	158.881	21.6321	104.093	51.1141	0.345	T1
c124613.graph_c0	42.7095	19.8019	27.9841	27.2585	0.345	T1
c119894.graph_c0	28.5757	9.84709	18.7336	14.9663	0.344	T1
c121258.graph_c0	5.31254	3.48422	3.05639	1.41491	0.344	T1
c120998.graph_c1	39.9361	10.5355	26.2039	24.7748	0.344	T1
c130393.graph_c0	35.6017	20.9039	23.366	10.5454	0.344	T1
c131350.graph_c0	22.9082	15.0385	14.8689	9.67129	0.344	T1
c118468.graph_c0	10.3429	6.79029	5.17508	2.39123	0.343	T1
c125016.graph_c0	5.80037	3.80809	1.64926	0.208915	0.343	T1
c102429.graph_c0	10.5273	6.92291	4.51185	1.2993	0.342	T1
c126872.graph_c0	229.125	150.705	121.867	23.9524	0.342	T1
c119685.graph_c0	13.8797	9.131	6.13965	2.77152	0.342	T1
c127614.graph_c0	7.26681	2.5855	4.78433	4.78304	0.342	T1
c131975.graph_c2	36.9767	24.3484	20.339	15.1856	0.342	T1
c133267.graph_c0	18.4767	12.1677	9.5031	7.1972	0.341	T1
c106618.graph_c0	2.72563	0.375589	1.79533	0.88784	0.341	T1
c114178.graph_c0	7.09173	2.01366	4.67398	1.55456	0.341	T1
c114041.graph_c0	2.38792	1.57421	0.931252	0.39172	0.341	T1
c133328.graph_c1	239.764	158.091	122.116	27.9068	0.341	T1
c110479.graph_c0	2.09291	1.38008	1.00691	0.56397	0.341	T1
c135642.graph_c0	451.726	298.129	287.75	50.3516	0.34	T1
c127845.graph_c0	23.2185	10.7112	15.3285	10.9481	0.34	T1
c122581.graph_c0	5.52737	1.24621	3.64937	2.21652	0.34	T1
c135009.graph_c1	62.0706	40.9944	35.6482	18.5623	0.34	T1
c120922.graph_c1	21.7593	4.39184	14.371	8.45085	0.34	T1
c108452.graph_c0	21.9969	8.67797	12.9602	14.5282	0.34	T1
c129216.graph_c0	2.93084	1.936	1.30405	0.284042	0.339	T1
c113556.graph_c0	14.6683	6.19739	8.48782	9.69727	0.339	T1
c127373.graph_c0	6.36882	3.92975	4.21139	2.30607	0.339	T1
c133832.graph_c2	0.877413	0.580664	0.359595	0.160901	0.338	T1
c131051.graph_c0	130.582	43.9023	86.4258	38.3428	0.338	T1
c132387.graph_c0	39.0043	25.8511	16.1963	14.0107	0.337	T1
c127240.graph_c1	7.3883	2.37171	4.89706	3.72182	0.337	T1
c132737.graph_c0	5.57267	3.69407	3.42951	1.79257	0.337	T1
c126900.graph_c0	186.258	100.682	123.57	54.3931	0.337	T1
c132449.graph_c2	19.3448	12.8435	7.26604	4.99821	0.336	T1
c129016.graph_c0	154.602	85.3883	102.799	54.9746	0.335	T1
c124893.graph_c0	188.576	20.3587	125.406	34.2032	0.335	T1
c117688.graph_c0	64.7725	43.0866	23.6549	6.24593	0.335	T1
c131942.graph_c0	23.3848	12.9679	15.5626	10.1134	0.335	T1
c121397.graph_c0	3.53852	2.1369	2.35513	0.573153	0.334	T1
c119353.graph_c0	221.108	106.76	147.208	93.8085	0.334	T1
c131012.graph_c0	85.6502	56.2453	57.0842	13.5082	0.334	T1
c124126.graph_c0	6.46322	2.55958	4.30818	2.48752	0.333	T1
c121721.graph_c0	88.4734	59.0211	46.6695	34.2855	0.333	T1
c124785.graph_c0	5.75947	1.64933	3.84264	2.68723	0.333	T1
c135444.graph_c0	13.3596	8.91896	5.03434	3.69061	0.332	T1
c127760.graph_c2	33.0278	12.9708	21.3738	22.056	0.332	T1
c129488.graph_c1	87.6832	42.8436	58.5856	41.5866	0.332	T1
c99116.graph_c0	6.95368	2.70792	4.64939	4.15122	0.331	T1
c125396.graph_c0	2.55582	0.931165	1.29431	1.70889	0.331	T1
c124787.graph_c0	28.1276	12.7142	18.83	9.94714	0.331	T1
c117494.graph_c0	81.4158	52.7534	54.5076	35.0546	0.331	T1
c126557.graph_c0	2.7237	0.435805	1.73047	1.82354	0.33	T1
c124304.graph_c0	4.82558	2.28154	3.23111	1.82932	0.33	T1
c132346.graph_c0	48.0076	29.7634	32.1487	15.6548	0.33	T1
c124301.graph_c0	157.386	97.3753	105.415	54.437	0.33	T1
c116289.graph_c0	31.4386	20.6533	21.0623	13.4165	0.33	T1
c167451.graph_c0	303.228	70.5077	203.313	66.4859	0.33	T1
c122106.graph_c0	1.08123	0.69043	0.725109	0.315507	0.329	T1
c133081.graph_c0	222.005	149.086	100.835	48.6246	0.328	T1
c135153.graph_c2	34.1925	17.5992	22.9686	7.74429	0.328	T1
c125296.graph_c0	11.8634	7.97076	6.17173	3.00367	0.328	T1
c116573.graph_c0	4.59669	3.08855	2.20307	1.41114	0.328	T1
c125285.graph_c1	20.6984	13.9149	8.90108	3.84805	0.328	T1
c135956.graph_c0	19.023	8.07076	12.8083	7.61278	0.327	T1
c126880.graph_c0	17.1579	11.5532	4.11105	2.39516	0.327	T1
c127317.graph_c0	3.13186	2.10955	1.63365	0.760995	0.326	T1
c132938.graph_c0	29.3694	19.7941	15.231	7.8989	0.326	T1
c124844.graph_c0	0.930996	0.260338	0.510332	0.627718	0.326	T1
c133130.graph_c0	90.3869	60.9539	55.1921	26.4269	0.326	T1
c135864.graph_c0	19.4284	13.1094	11.5416	4.80974	0.325	T1
c132972.graph_c0	4.84421	3.27023	0.507715	0.0561304	0.325	T1
c118372.graph_c0	9.52783	6.06731	6.43277	1.01988	0.325	T1
c133927.graph_c0	12.1009	8.17103	7.10054	4.73966	0.325	T1
c127607.graph_c0	1.65807	0.56559	1.11974	0.765636	0.325	T1
c129229.graph_c0	24.3423	4.53248	12.9483	16.4417	0.325	T1
c135651.graph_c0	19.6056	9.49145	13.2472	6.75805	0.324	T1
c129617.graph_c0	1.38678	0.937313	0.441567	0.0733494	0.324	T1
c135762.graph_c1	570.937	249.121	385.896	330.878	0.324	T1
c120892.graph_c0	3.36959	1.20641	2.27812	2.20725	0.324	T1
c126446.graph_c1	78.0271	31.9412	52.7934	8.13823	0.323	T1
c118665.graph_c0	89.7504	43.4855	60.7328	43.1049	0.323	T1
c116564.graph_c0	1.50091	1.01629	0.64705	0.316981	0.323	T1
c132896.graph_c0	13.7244	5.75581	9.29508	7.53722	0.323	T1
c97707.graph_c0	4.16003	1.31224	2.82093	2.27739	0.322	T1
c114336.graph_c0	6.71089	4.55097	2.19008	0.217516	0.322	T1
c126047.graph_c0	98.4727	66.7939	50.7091	19.3923	0.322	T1
c102647.graph_c0	31.3859	4.37761	21.3027	4.09045	0.321	T1
c126259.graph_c0	11.1738	7.58618	6.78825	1.55953	0.321	T1
c122647.graph_c0	1.22786	0.835809	0.646601	0.251456	0.319	T1
c106247.graph_c0	41.1259	17.0796	27.9957	10.718	0.319	T1
c113843.graph_c0	2.59147	1.76459	1.30214	0.0434681	0.319	T1
c118028.graph_c0	6.3489	1.83813	4.32638	3.52477	0.319	T1
c126544.graph_c0	3.97734	1.32668	2.71126	1.94736	0.318	T1
c120655.graph_c0	4.08145	2.16736	2.78242	1.17315	0.318	T1
c122118.graph_c0	1.32464	0.903514	0.676722	0.26445	0.318	T1
c124250.graph_c0	122.146	57.373	83.3224	58.1316	0.318	T1
c113612.graph_c0	7.46461	5.09247	2.82864	1.02823	0.318	T1
c125550.graph_c0	126.178	86.209	45.5337	16.1255	0.317	T1
c126446.graph_c0	51.7699	23.2045	35.3894	5.93845	0.316	T1
c133076.graph_c2	5.04702	3.45024	2.51346	1.54784	0.316	T1
c128266.graph_c0	13.9511	9.55798	7.54531	5.72878	0.315	T1
c123158.graph_c0	38.8337	26.6071	19.6638	10.1822	0.315	T1
c108279.graph_c0	0.960066	0.657943	0.0490853	0	0.315	T1
c119007.graph_c1	72.309	18.3494	49.6515	11.7762	0.313	T1
c117844.graph_c0	3.9455	2.7098	1.7848	1.32402	0.313	T1
c113807.graph_c0	269.857	185.42	176.787	99.2286	0.313	T1
c106029.graph_c0	155.947	70.3427	107.166	58.3027	0.313	T1
c128315.graph_c0	34.8978	24.0498	17.8018	8.6512	0.311	T1
c122020.graph_c0	32.3431	5.88027	22.2994	11.2206	0.311	T1
c122941.graph_c0	23.0117	15.8737	11.4085	6.7379	0.31	T1
c123233.graph_c0	176.052	121.589	75.0925	7.97194	0.309	T1
c125271.graph_c0	42.9581	29.6855	16.7672	5.78135	0.309	T1
c97252.graph_c0	47.3514	20.6179	20.7093	32.7317	0.309	T1
c95474.graph_c0	127.674	57.0678	88.3263	63.4763	0.308	T1
c130960.graph_c0	54.9676	38.0287	17.7403	15.0334	0.308	T1
c123384.graph_c0	552.138	382.095	314.809	193.533	0.308	T1
c79228.graph_c0	4.95678	2.70525	3.43056	0.477466	0.308	T1
c126942.graph_c0	1.19965	0.830315	0.395401	0.21823	0.308	T1
c121852.graph_c0	4.64916	3.21878	1.04946	0.140619	0.308	T1
c129230.graph_c1	15.8846	10.9988	10.1308	5.61336	0.308	T1
c120151.graph_c0	12.603	2.06644	8.72886	7.68308	0.307	T1
c130980.graph_c0	5.84943	1.83954	2.545	4.0516	0.307	T1
c95805.graph_c0	5.81923	4.03205	2.54764	0.987991	0.307	T1
c128038.graph_c0	14.4002	9.98102	6.18281	1.79532	0.307	T1
c128172.graph_c1	5.94534	4.12177	2.72093	2.02164	0.307	T1
c121142.graph_c1	28.0134	19.4269	12.3422	5.65841	0.307	T1
c134849.graph_c1	5.75372	2.79092	3.9921	0.268057	0.306	T1
c120828.graph_c0	8.76685	6.08327	3.9298	2.29634	0.306	T1
c131813.graph_c1	2.63698	0.92802	1.64331	1.8298	0.306	T1
c111135.graph_c0	1.85414	1.2871	1.09568	0.489306	0.306	T1
c112842.graph_c0	130.709	86.3057	90.7951	1.52831	0.305	T1
c127012.graph_c0	2.58348	0.489156	1.21662	1.79463	0.305	T1
c124238.graph_c0	50.2437	29.166	34.9073	21.23	0.305	T1
c134397.graph_c5	30.5696	21.2546	20.4394	8.82118	0.305	T1
c123625.graph_c0	31.5497	21.943	20.043	12.6442	0.304	T1
c131806.graph_c0	4.04681	2.81492	1.84657	1.14177	0.304	T1
c119679.graph_c0	2.65146	0.771194	1.84464	0.758113	0.304	T1
c118536.graph_c0	4.36479	3.04019	2.58084	1.24502	0.303	T1
c114551.graph_c0	86.551	34.9187	60.3331	12.0045	0.303	T1
c123356.graph_c0	8.52976	4.10244	5.29461	5.94828	0.303	T1
c125602.graph_c0	5.19112	2.2065	3.62036	1.62519	0.303	T1
c126064.graph_c0	28.1496	13.5772	19.638	8.19734	0.302	T1
c131738.graph_c2	63.6496	31.1	44.4191	24.1808	0.302	T1
c123831.graph_c0	110.947	57.9504	77.4412	46.2577	0.302	T1
c129667.graph_c0	22.6476	13.7453	15.823	9.6109	0.301	T1
c126792.graph_c0	9.73516	6.80378	6.2052	2.64674	0.301	T1
c134271.graph_c0	16.4306	11.4832	10.9285	5.28401	0.301	T1
c119079.graph_c0	17.1225	5.04265	11.9688	6.33749	0.301	T1
c96774.graph_c0	20.5118	7.5556	14.3461	10.693	0.301	T1
c129385.graph_c0	33.6336	23.5308	12.5209	5.80655	0.3	T1
c119106.graph_c0	2.30483	1.61276	1.01354	0.266547	0.3	T1
c123857.graph_c0	25.5821	17.9009	14.8713	7.95082	0.3	T1
c129131.graph_c0	1.94657	1.36219	0.780955	0.323028	0.3	T1
c130357.graph_c0	150.027	105.03	91.2562	64.7367	0.3	T1
c105470.graph_c0	0.0497263	6.91795	0.183911	0	0.973	T2
c118685.graph_c0	0.544254	7.75513	0.269553	0.113319	0.93	T2
c118488.graph_c0	0.238021	4.44264	0.439896	0.0401387	0.901	T2
c128107.graph_c0	0.371137	3.07287	0.226906	0.343341	0.879	T2
c105864.graph_c0	1.97707	16.1725	1.71486	0.160033	0.878	T2
c132458.graph_c1	0.238056	1.7537	0.131887	0.0620378	0.864	T2
c73760.graph_c0	6.29734	45.8754	2.82246	0.0733105	0.863	T2
c136126.graph_c0	0.773702	5.41795	0.707304	0	0.857	T2
c76218.graph_c0	6.14453	52.5373	8.10501	0	0.846	T2
c131141.graph_c0	12.051	77.5323	11.1307	11.1279	0.845	T2
c124028.graph_c0	0.356204	2.24147	0.159939	0	0.841	T2
c121690.graph_c0	0.488947	2.53142	0.470202	0.0306807	0.807	T2
c107458.graph_c0	1.94684	9.65551	1.55492	0.217707	0.798	T2
c74147.graph_c0	0.172581	1.59527	0.325083	0.0515143	0.796	T2
c126756.graph_c0	0.0294259	1.4023	0.289449	0.0412989	0.794	T2
c131278.graph_c0	3.28452	24.8364	5.12983	1.04358	0.793	T2
c126971.graph_c0	1.36875	12.2272	2.04697	2.62956	0.785	T2
c134407.graph_c1	16.0543	74.2573	11.9884	2.56268	0.784	T2
c130089.graph_c1	0.198687	2.98412	0.645218	0.0934105	0.784	T2
c116541.graph_c1	42.195	194.659	17.9954	1.16299	0.783	T2
c131161.graph_c3	0.44077	2.03266	0.367129	0.386098	0.783	T2
c131361.graph_c0	2.71476	12.1522	2.59967	0.252023	0.777	T2
c131635.graph_c0	0.656791	2.93529	0.537712	0.0768328	0.776	T2
c121982.graph_c0	0.394916	1.72554	0.373823	0.13592	0.771	T2
c126508.graph_c1	0.448015	4.78036	1.10488	0.314002	0.769	T2
c122317.graph_c0	1.30002	5.58878	0.313705	0.474238	0.767	T2
c106867.graph_c0	3.87681	16.6656	3.11102	2.35493	0.767	T2
c127814.graph_c2	1.37034	6.67393	1.60504	0.0270164	0.76	T2
c127453.graph_c1	5.90653	24.9986	6.0214	2.35737	0.759	T2
c116541.graph_c0	35.7631	147.203	13.7622	0.676768	0.757	T2
c120227.graph_c0	0.499192	2.01482	0.268284	0.210782	0.752	T2
c131905.graph_c0	59.4116	238.311	48.1487	3.19993	0.751	T2
c130927.graph_c1	0.955687	3.81044	0.872637	0.0231232	0.749	T2
c136144.graph_c0	0.186402	2.25372	0.565263	0	0.749	T2
c131995.graph_c0	1.96882	8.20595	2.06757	1.83334	0.748	T2
c128396.graph_c0	0.471726	2.65675	0.674947	0.220321	0.746	T2
c128612.graph_c1	37.5523	169.043	38.7314	43.327	0.744	T2
c134238.graph_c1	8.45616	112.162	26.848	28.897	0.742	T2
c121787.graph_c0	2.40084	11.137	2.93133	0.914172	0.737	T2
c120677.graph_c0	84.8249	318.391	60.7872	0.241717	0.734	T2
c122946.graph_c0	221.001	881.552	235.255	170.77	0.733	T2
c117101.graph_c0	7.86299	112.638	30.9447	21.9048	0.725	T2
c126886.graph_c0	10.5042	38.1268	7.68291	7.94675	0.724	T2
c125281.graph_c0	0.30772	1.11194	0.145358	0.233466	0.723	T2
c129703.graph_c0	1.70636	6.13403	0.171777	0.0398199	0.722	T2
c121597.graph_c0	6.84597	24.4666	6.07381	1.89909	0.72	T2
c125577.graph_c0	0.844712	3.0168	0.362196	0.480014	0.72	T2
c118352.graph_c0	13.8194	62.3248	17.5086	12.9503	0.719	T2
c135175.graph_c2	1.49542	5.5206	1.30878	1.55754	0.718	T2
c135609.graph_c2	29.6174	104.837	23.8792	19.2958	0.717	T2
c135118.graph_c0	16.9794	59.3257	16.7461	7.61629	0.714	T2
c111632.graph_c0	0.76648	2.66086	0.736873	0.528507	0.712	T2
c119523.graph_c0	8.66893	29.922	8.79925	0.0433058	0.706	T2
c124308.graph_c3	1.00766	4.3917	1.29371	0.671266	0.705	T2
c127312.graph_c0	1.0723	3.62624	0.958247	0.915318	0.704	T2
c121673.graph_c1	155.656	717.297	213.526	62.1038	0.702	T2
c134211.graph_c1	0.147486	1.12828	0.337444	0.0953791	0.701	T2
c126572.graph_c0	0.424742	1.40608	0.13673	0.0907793	0.698	T2
c123992.graph_c0	1.2744	5.6254	0.407681	1.71801	0.695	T2
c130095.graph_c0	52.0983	167.803	51.1239	19.5014	0.69	T2
c130365.graph_c0	101.105	321.005	96.0148	77.8108	0.685	T2
c121293.graph_c1	2.28621	9.75049	3.09013	0.00891567	0.683	T2
c135150.graph_c0	0.830123	2.83071	0.910668	0.393433	0.678	T2
c130816.graph_c0	10.6138	42.8712	13.8165	6.76972	0.678	T2
c122717.graph_c0	59.6707	185.124	51.0307	44.2563	0.678	T2
c123952.graph_c0	0.881407	2.7316	0.841895	0.6681	0.677	T2
c133258.graph_c0	0.253876	0.792634	0.258072	0.112382	0.674	T2
c126635.graph_c0	31.957	97.9177	23.5393	14.2699	0.674	T2
c122000.graph_c0	0.313461	0.95547	0.261965	0.0346665	0.672	T2
c113071.graph_c0	2.91205	8.85164	2.71924	2.82115	0.671	T2
c129064.graph_c0	13.4837	43.2546	14.2509	2.36486	0.671	T2
c107732.graph_c0	3.15418	11.8963	3.93181	0.443423	0.669	T2
c119277.graph_c0	1.68141	8.69665	2.88679	0.0235007	0.668	T2
c121419.graph_c0	1.66303	4.99586	0.901427	1.46517	0.667	T2
c126771.graph_c0	0.928629	3.36004	0.738346	1.12336	0.666	T2
c116181.graph_c1	3.58054	10.6228	3.30394	0.166114	0.663	T2
c121293.graph_c0	3.30792	12.9567	4.38585	1.14219	0.661	T2
c126883.graph_c0	0.519717	1.52143	0.361048	0.0266641	0.658	T2
c131674.graph_c0	12.1282	37.384	12.819	7.23252	0.657	T2
c121168.graph_c0	24.735	71.8005	12.8425	0.233717	0.656	T2
c97389.graph_c0	1.84461	9.50829	3.28016	3.10105	0.655	T2
c128084.graph_c2	2.25088	6.5179	2.21553	1.36032	0.655	T2
c73921.graph_c0	3.00875	8.68531	1.98149	0.226741	0.654	T2
c120854.graph_c1	8.62055	25.6678	9.00756	7.19702	0.649	T2
c128476.graph_c2	0.408536	1.1579	0.254835	0.285955	0.647	T2
c125226.graph_c0	0.362032	2.38837	0.843546	0.128708	0.647	T2
c130091.graph_c0	1.254	3.61873	1.28749	0.757761	0.644	T2
c131242.graph_c0	50.1201	171.848	61.0562	61.2753	0.643	T2
c121429.graph_c0	0.697835	1.95685	0.636305	0.584281	0.643	T2
c122601.graph_c0	0.671963	3.073	1.09838	0.670023	0.643	T2
c117939.graph_c0	2.60455	7.24762	2.44736	0.769667	0.641	T2
c133022.graph_c0	32.3386	89.9487	30.4577	26.8813	0.64	T2
c129980.graph_c0	0.160286	0.504136	0.181625	0.0392911	0.64	T2
c133369.graph_c1	17.1335	58.2286	21.0254	3.20112	0.639	T2
c133462.graph_c0	1.11305	3.08195	0.770311	0.0664727	0.639	T2
c135309.graph_c0	12.7717	35.3474	10.9107	10.1601	0.639	T2
c129178.graph_c0	15.302	42.1766	14.7297	14.4986	0.637	T2
c112323.graph_c0	5.16235	17.7129	6.50752	5.7217	0.633	T2
c129615.graph_c1	23.1895	63.1047	4.12932	0.464742	0.633	T2
c124109.graph_c0	95.4657	259.75	52.8739	27.1289	0.632	T2
c120888.graph_c0	0.567071	1.66611	0.613147	0.0196717	0.632	T2
c135653.graph_c0	9.98367	34.2821	12.667	2.25562	0.631	T2
c121422.graph_c0	64.5057	174.528	64.6563	37.8394	0.63	T2
c113061.graph_c0	3.57843	9.65071	2.87556	1.40638	0.629	T2
c130670.graph_c0	22.329	63.5855	23.6425	15.9443	0.628	T2
c123362.graph_c0	22.7235	85.6754	31.9156	18.3777	0.627	T2
c83513.graph_c0	2.33502	6.36269	2.38906	2.18968	0.625	T2
c130028.graph_c0	0.271196	0.715862	0.0872154	0.0680494	0.621	T2
c110801.graph_c0	10.2782	27.0896	3.92525	1.8408	0.621	T2
c127245.graph_c0	0.149989	0.905119	0.101033	0.344525	0.619	T2
c125572.graph_c0	76.4042	200.695	38.4191	27.8352	0.619	T2
c115897.graph_c0	0.868274	2.2744	0.841843	0.856585	0.618	T2
c123901.graph_c0	1.61284	4.22458	0.911904	1.09335	0.618	T2
c129567.graph_c0	148.334	449.601	172.071	68.7036	0.617	T2
c117449.graph_c1	6.71091	17.4157	4.65955	1.35434	0.615	T2
c95711.graph_c0	0.886505	2.29905	0.41058	0	0.614	T2
c121792.graph_c0	0.28748	1.58785	0.248799	0.613022	0.614	T2
c118501.graph_c0	0.948968	2.46781	0.956569	0.0820008	0.612	T2
c123975.graph_c0	2.70225	6.96505	1.5382	2.17978	0.612	T2
c118949.graph_c0	2.20088	5.66317	0.915734	1.01067	0.611	T2
c124224.graph_c0	65.6784	168.452	55.3842	5.93883	0.61	T2
c121035.graph_c0	6.07244	15.5698	2.36734	2.06685	0.61	T2
c132316.graph_c0	0.389328	0.994467	0.18575	0.350067	0.609	T2
c135792.graph_c0	22.2591	56.7846	22.126	19.9589	0.608	T2
c135172.graph_c1	14.3139	36.2969	12.6697	8.6323	0.606	T2
c123674.graph_c1	24.083	61.044	9.73565	7.11874	0.605	T2
c125481.graph_c0	6.88139	17.3238	5.42882	5.3274	0.603	T2
c126428.graph_c0	8.8526	22.2595	8.37028	7.19107	0.602	T2
c118739.graph_c1	10.131	37.8753	5.21557	15.0816	0.602	T2
c111873.graph_c0	2.28137	5.70793	1.29247	1.5768	0.6	T2
c123932.graph_c0	0.52937	1.65537	0.663447	0.189754	0.599	T2
c126200.graph_c0	0.991572	2.66416	1.07305	0.457824	0.597	T2
c116181.graph_c0	3.19444	7.90138	3.08545	0.0770037	0.596	T2
c133462.graph_c1	9.02566	22.0825	6.08392	2.42416	0.591	T2
c112146.graph_c0	3.45211	11.8407	4.84664	0.285347	0.591	T2
c103469.graph_c0	2.65262	6.47418	0.673565	0.21366	0.59	T2
c115921.graph_c0	1.27817	3.1169	0.361119	0	0.59	T2
c79729.graph_c0	1.09625	2.66858	0.534609	0	0.589	T2
c128224.graph_c0	22.1404	53.7253	15.1299	13.5561	0.588	T2
c127964.graph_c0	1.35594	3.26983	0.973537	0.0600674	0.585	T2
c76687.graph_c0	0.387452	1.07692	0.349223	0.446753	0.585	T2
c123674.graph_c0	24.0117	57.8419	9.57257	6.0402	0.585	T2
c117607.graph_c0	2.37705	7.08189	2.94139	0.435997	0.585	T2
c122115.graph_c0	108.469	260.849	69.1726	21.251	0.584	T2
c133341.graph_c0	7.01687	16.8463	6.0802	2.76879	0.583	T2
c135759.graph_c0	26.4877	63.5367	21.933	26.4808	0.583	T2
c124009.graph_c0	1765.86	4210.23	1503.43	362.793	0.581	T2
c133650.graph_c1	30.9278	73.6287	26.7757	13.5805	0.58	T2
c123608.graph_c0	22.141	63.0175	26.4989	24.6277	0.579	T2
c79311.graph_c0	1.24507	4.68742	1.9834	1.68499	0.577	T2
c122290.graph_c0	4.94601	14.418	6.11158	3.40068	0.576	T2
c116921.graph_c0	1.11628	4.16161	1.77188	0.714363	0.574	T2
c129021.graph_c1	45.892	122.613	52.2567	40.5467	0.574	T2
c133999.graph_c0	38.5611	90.3521	38.0774	30.5591	0.573	T2
c129820.graph_c0	8.91946	45.772	3.97978	19.5376	0.573	T2
c124173.graph_c0	1.1883	2.78185	1.14082	0.96926	0.573	T2
c127311.graph_c0	47.7256	162.956	69.6854	36.656	0.572	T2
c135694.graph_c0	11.9961	30.3349	10.7768	12.9811	0.572	T2
c124978.graph_c0	12.5478	29.2052	6.26372	3.21385	0.57	T2
c134599.graph_c0	36.6199	85.2027	36.3715	0.436787	0.57	T2
c120444.graph_c0	1.28136	2.96307	0.896825	1.01432	0.568	T2
c116269.graph_c0	2.49191	5.75347	0.995934	0.523326	0.567	T2
c135913.graph_c0	27.4346	63.3022	17.244	19.6356	0.567	T2
c132366.graph_c1	1.94112	4.47642	1.84754	0.859586	0.566	T2
c113113.graph_c0	1.09494	3.04352	1.32005	0.655319	0.566	T2
c126351.graph_c0	2.89881	7.28007	3.17054	3.02772	0.564	T2
c135336.graph_c0	4.1844	9.58421	4.09411	2.58208	0.563	T2
c94799.graph_c0	1.8804	11.8114	5.15845	1.48559	0.563	T2
c134648.graph_c0	0.191054	0.804348	0.232909	0.351438	0.563	T2
c129998.graph_c0	4.73258	14.6577	5.18257	6.41343	0.562	T2
c119033.graph_c0	2.04913	6.08824	2.62726	2.6706	0.561	T2
c123142.graph_c0	12.8574	29.2846	12.691	9.62492	0.561	T2
c132713.graph_c0	1.44761	4.83559	1.51905	2.12617	0.56	T2
c117885.graph_c1	6.0356	13.7015	2.38476	0.403909	0.559	T2
c132812.graph_c0	24.7776	64.9344	25.7858	28.6219	0.559	T2
c119326.graph_c0	2.27805	10.0442	4.43629	0.35909	0.558	T2
c127931.graph_c0	0.261279	1.38835	0.187373	0.614514	0.557	T2
c110351.graph_c0	1.74682	11.3522	5.02978	1.8788	0.557	T2
c129922.graph_c1	13.1033	29.5483	12.9487	2.3727	0.557	T2
c117829.graph_c1	5.75909	12.954	4.47224	0.0564096	0.555	T2
c124147.graph_c0	16.3418	42.0438	18.7285	14.8372	0.555	T2
c119490.graph_c1	0.599028	2.10605	0.938926	0.379988	0.554	T2
c121442.graph_c0	1.31951	2.95929	1.06463	1.19816	0.554	T2
c80263.graph_c0	0.482213	1.08156	0.482377	0.0530267	0.554	T2
c107996.graph_c0	1.19336	3.33658	1.49422	0.740714	0.552	T2
c110580.graph_c0	4.36517	9.71766	3.12504	2.06885	0.551	T2
c134615.graph_c2	2.19903	5.16476	1.76344	2.32031	0.551	T2
c131825.graph_c0	11.4383	25.4434	7.61786	8.21138	0.55	T2
c131348.graph_c0	301.376	669.463	106.389	16.9828	0.55	T2
c114734.graph_c0	37.3617	82.6359	15.1521	0.106671	0.548	T2
c124978.graph_c1	23.0696	50.9963	11.5867	4.97997	0.548	T2
c119277.graph_c1	5.0061	23.4761	10.6689	0	0.546	T2
c121394.graph_c0	48.2201	125.304	55.572	56.9948	0.545	T2
c128945.graph_c1	3.61168	10.682	4.85959	0.019496	0.545	T2
c130556.graph_c0	114.76	251.868	111.658	95.5303	0.544	T2
c120173.graph_c1	23.5168	51.5765	12.8542	13.4568	0.544	T2
c129924.graph_c1	0.235581	0.515811	0.177681	0.135535	0.543	T2
c125471.graph_c0	1.79107	3.91086	1.13238	0.238328	0.542	T2
c128819.graph_c0	32.218	70.2255	22.9645	10.9159	0.541	T2
c114741.graph_c0	32.6078	146.832	64.4653	67.4216	0.541	T2
c118983.graph_c0	0.778837	3.5382	1.08993	1.62673	0.54	T2
c127944.graph_c0	74.903	162.653	66.6635	46.8	0.539	T2
c125673.graph_c0	0.519668	1.12729	0.287832	0.441977	0.539	T2
c132222.graph_c1	549.032	1282.24	591.201	428.788	0.539	T2
c126174.graph_c0	20.1264	43.4556	18.7091	18.7005	0.537	T2
c127257.graph_c0	2.28547	6.64273	1.54276	3.08164	0.536	T2
c113503.graph_c0	2.42619	5.22115	1.43881	0.0650683	0.535	T2
c124683.graph_c0	2.21847	4.76224	2.16497	0.945641	0.534	T2
c119672.graph_c0	1.96237	5.40775	2.44749	2.52008	0.534	T2
c128829.graph_c0	13.9281	29.8816	11.5418	10.8087	0.534	T2
c131686.graph_c0	325.87	698.904	201.457	68.471	0.534	T2
c121901.graph_c0	0.513024	1.88261	0.805143	0.879345	0.533	T2
c122314.graph_c0	0.952468	2.10271	0.654157	0.982156	0.533	T2
c135248.graph_c1	1.19669	2.56035	0.835737	0.581321	0.533	T2
c127071.graph_c0	67.7756	145.016	67.7972	66.5909	0.532	T2
c131659.graph_c0	1.79305	5.24254	2.4558	0.902955	0.532	T2
c134944.graph_c0	52.1403	111.296	42.3536	35.3991	0.532	T2
c119242.graph_c0	13.321	28.4272	9.6864	11.6338	0.531	T2
c129464.graph_c0	13.244	41.5543	11.7572	19.5045	0.531	T2
c120521.graph_c0	19.8462	42.1194	10.1549	0.179515	0.529	T2
c135061.graph_c0	0.206964	0.852626	0.116257	0.403181	0.527	T2
c130002.graph_c0	1.46751	3.09956	1.11192	1.35254	0.527	T2
c131537.graph_c0	185.569	391.832	176.021	163.486	0.526	T2
c120301.graph_c0	3.99962	8.52873	4.03982	1.64037	0.526	T2
c132425.graph_c1	129.303	272.542	106.172	21.8064	0.526	T2
c132991.graph_c0	2.67078	7.39385	3.50839	0.653161	0.525	T2
c108012.graph_c0	12.4384	26.2008	11.1998	6.8066	0.525	T2
c134446.graph_c0	9.43831	24.4437	11.607	9.33517	0.525	T2
c134688.graph_c0	21.8016	45.8223	18.6621	10.7329	0.524	T2
c122986.graph_c0	3.3513	7.04019	2.97045	1.37786	0.524	T2
c79695.graph_c0	0.220132	0.462423	0.18006	0.0237255	0.524	T2
c119596.graph_c0	0.281722	1.48721	0.708236	0.327069	0.524	T2
c134847.graph_c0	1.57071	3.29433	1.30444	0.636477	0.523	T2
c130390.graph_c0	31.413	65.7483	29.5866	25.1983	0.522	T2
c132864.graph_c0	1.07027	2.36034	1.12774	0.290006	0.522	T2
c120965.graph_c0	1.66026	3.47346	1.60243	1.20977	0.522	T2
c134877.graph_c1	5.25792	11.9119	3.58548	5.69804	0.522	T2
c131757.graph_c0	54.6454	113.931	51.4887	30.9011	0.52	T2
c130379.graph_c0	4.22268	12.4602	5.97979	2.57017	0.52	T2
c127812.graph_c0	0.335839	0.697857	0.244197	0.187164	0.519	T2
c127326.graph_c1	0.341362	0.770755	0.249563	0.371088	0.519	T2
c107581.graph_c0	1.25462	2.60584	0.649512	0.288471	0.519	T2
c136411.graph_c0	1.01205	5.60572	2.70055	0.0523702	0.518	T2
c135414.graph_c0	52.6341	110.525	53.2468	31.995	0.518	T2
c118737.graph_c0	1.16089	2.40695	0.512248	0.242382	0.518	T2
c130638.graph_c0	2.85379	7.97111	3.84542	3.08156	0.518	T2
c135498.graph_c1	2.06904	4.63189	2.23617	1.4116	0.517	T2
c117762.graph_c0	14.1777	29.3525	6.65075	3.9288	0.517	T2
c132288.graph_c0	5.04629	10.4462	3.1135	2.7815	0.517	T2
c129922.graph_c0	31.7241	65.6169	25.1341	4.71436	0.517	T2
c123617.graph_c0	8.84795	31.1945	15.0849	11.17	0.516	T2
c130290.graph_c0	0.866984	1.79255	0.566182	0.203731	0.516	T2
c127692.graph_c0	0.986931	2.04011	0.449998	0.211066	0.516	T2
c114941.graph_c0	1.38679	2.86376	0.864423	0.0481123	0.516	T2
c129574.graph_c0	5.23681	10.7977	4.39964	2.14578	0.515	T2
c134503.graph_c0	70.9739	146.076	47.8057	29.3695	0.514	T2
c125667.graph_c0	65.921	135.667	46.29	15.4963	0.514	T2
c129207.graph_c0	9.05959	18.6287	5.99123	5.48667	0.514	T2
c134738.graph_c1	21.6222	44.4552	18.9241	20.8693	0.514	T2
c121313.graph_c0	20.6418	44.7254	17.0843	21.7595	0.513	T2
c119522.graph_c0	1.05946	2.17559	0.43225	0	0.513	T2
c123677.graph_c0	12.5342	25.7171	9.67147	0.586455	0.513	T2
c132915.graph_c0	69.3629	142.255	54.2452	3.61292	0.512	T2
c118007.graph_c0	4.65023	9.52789	4.09402	4.32507	0.512	T2
c126533.graph_c0	0.406352	0.830716	0.334118	0.303039	0.511	T2
c133930.graph_c0	0.371631	1.85635	0.572413	0.908363	0.511	T2
c126242.graph_c1	68.2006	139.354	54.9338	57.4534	0.511	T2
c131720.graph_c1	10.5969	25.3464	12.4064	5.94183	0.511	T2
c134299.graph_c0	19.9806	40.8143	19.7564	8.36762	0.51	T2
c117373.graph_c0	2.56047	5.23006	1.61354	0.332431	0.51	T2
c132537.graph_c0	0.889721	5.1898	1.0881	2.54297	0.51	T2
c105523.graph_c0	4.71579	9.62403	3.59233	2.36623	0.51	T2
c97165.graph_c0	87.1111	499.423	245.067	158.188	0.509	T2
c127704.graph_c0	0.295282	0.906799	0.408732	0.445132	0.509	T2
c118341.graph_c0	1.11439	2.26512	0.635619	0.755894	0.508	T2
c122263.graph_c0	0.898066	2.28577	1.12507	0.319516	0.508	T2
c119853.graph_c0	3.19429	6.4838	1.77179	1.69243	0.507	T2
c121935.graph_c0	0.833068	1.69042	0.401722	0.136858	0.507	T2
c135991.graph_c1	169.658	378.182	125.429	186.638	0.506	T2
c115873.graph_c0	3.02095	6.12117	1.88629	1.97209	0.506	T2
c124299.graph_c0	4.24704	9.0108	4.4496	3.20168	0.506	T2
c133397.graph_c0	23.0614	46.6946	22.7175	13.2933	0.506	T2
c114605.graph_c0	1.15531	2.33891	0.878252	0.524738	0.506	T2
c121188.graph_c0	4.10377	8.27725	1.16473	0.509918	0.504	T2
c123127.graph_c0	204.338	411.683	138.996	19.9208	0.504	T2
c133832.graph_c1	13.9932	28.1591	12.7595	8.80956	0.503	T2
c122568.graph_c0	20.0928	55.2405	27.4642	6.6551	0.503	T2
c135877.graph_c0	0.646833	1.3001	0.445357	0.429826	0.502	T2
c136344.graph_c0	1.6696	3.33902	1.60836	0.26507	0.5	T2
c133274.graph_c0	3.55654	9.06635	4.53851	4.4094	0.499	T2
c134610.graph_c0	195.302	435.269	152.833	218.001	0.499	T2
c124742.graph_c0	1.81107	3.61552	1.68885	0.0866202	0.499	T2
c127636.graph_c0	120.208	239.837	113.969	5.34652	0.499	T2
c114110.graph_c0	8.43593	16.8048	6.80127	4.88485	0.498	T2
c127275.graph_c0	28.6274	79.1782	39.7475	37.9195	0.498	T2
c131718.graph_c0	14.1002	29.4645	14.8182	10.506	0.497	T2
c130013.graph_c0	13.4174	26.6735	10.0942	9.60197	0.497	T2
c116911.graph_c0	42.3029	84.0494	8.77966	2.38189	0.497	T2
c129558.graph_c0	1.96277	5.21855	2.62838	0.854344	0.496	T2
c125018.graph_c0	26.8732	53.2589	26.8333	11.4743	0.495	T2
c134452.graph_c0	158.393	313.903	122.462	60.9843	0.495	T2
c135135.graph_c0	1.85346	3.77616	1.90624	1.57547	0.495	T2
c114554.graph_c0	1.19395	3.5915	1.81354	0.30582	0.495	T2
c124797.graph_c0	43.7771	126.289	63.7995	57.1403	0.495	T2
c121539.graph_c0	1.33949	2.65129	0.308882	0.091525	0.495	T2
c134216.graph_c0	30.5432	60.4525	15.9368	10.7638	0.495	T2
c133348.graph_c0	13.9374	30.2303	15.2787	8.17333	0.495	T2
c131222.graph_c1	131.051	259.248	125.996	100.617	0.494	T2
c133512.graph_c2	2.36939	4.68672	1.11135	1.1824	0.494	T2
c121329.graph_c1	3.00434	5.93747	1.15907	0.288575	0.494	T2
c131966.graph_c0	72.4103	143.054	59.3196	28.8185	0.494	T2
c127013.graph_c0	1.03619	2.04673	0.74955	0.0135754	0.494	T2
c129006.graph_c0	38.4827	75.9729	37.4811	29.0331	0.493	T2
c135355.graph_c1	0.165019	0.441915	0.0697504	0.224122	0.493	T2
c128726.graph_c0	4.72004	9.30472	2.80922	3.67839	0.493	T2
c114821.graph_c0	0.924793	2.67696	1.35828	0.412712	0.493	T2
c123763.graph_c0	11.0624	28.6311	14.5424	14.2585	0.492	T2
c116624.graph_c0	0.740847	1.45675	0.503513	0.643024	0.491	T2
c118877.graph_c0	3.54065	6.95966	2.79877	1.75539	0.491	T2
c118220.graph_c0	14.3849	31.1397	15.8697	15.6784	0.49	T2
c120683.graph_c0	22.7395	75.1184	25.091	38.3238	0.49	T2
c125114.graph_c0	12.2516	29.0755	14.8416	6.83311	0.49	T2
c124106.graph_c0	24.7644	48.3763	21.6619	4.30557	0.488	T2
c128632.graph_c0	32.8646	64.1567	19.3283	13.985	0.488	T2
c125884.graph_c0	0.424404	2.74302	0.602571	1.40842	0.487	T2
c123009.graph_c0	2.57193	5.00824	2.04778	0.45802	0.486	T2
c132953.graph_c0	0.688823	7.54981	3.45277	3.88041	0.486	T2
c132832.graph_c0	12.0535	23.9417	12.3056	7.16748	0.486	T2
c129518.graph_c0	3.10038	7.38272	2.81664	3.79686	0.486	T2
c130861.graph_c0	537.006	1259.08	648.334	428.442	0.485	T2
c121881.graph_c0	1.71023	4.50087	1.81606	2.31828	0.485	T2
c122114.graph_c0	26.4568	51.1678	21.9608	14.9056	0.483	T2
c127664.graph_c0	5.73482	22.4488	11.6336	2.97045	0.482	T2
c121786.graph_c0	1.10749	3.00572	1.55794	0.190162	0.482	T2
c130395.graph_c0	12.6287	24.3481	12.4407	7.21117	0.481	T2
c124273.graph_c0	68.6399	149.702	77.8386	45.4775	0.48	T2
c117712.graph_c0	0.952215	1.82895	0.184911	0	0.479	T2
c133466.graph_c0	11.6092	23.0374	11.9315	11.9979	0.479	T2
c124358.graph_c0	15.2661	29.2769	11.2501	8.63054	0.479	T2
c130661.graph_c2	34.8146	66.7069	33.8951	27.2857	0.478	T2
c128583.graph_c0	11.7463	22.4602	8.45465	7.40314	0.477	T2
c117928.graph_c2	4.88329	9.33346	3.48607	2.85723	0.477	T2
c123025.graph_c0	3.30792	6.31949	0.673731	1.57661	0.477	T2
c129479.graph_c0	39.1723	74.5912	35.6059	23.3185	0.475	T2
c130835.graph_c0	11.2775	29.4968	11.5843	15.4906	0.475	T2
c132268.graph_c0	4.57425	8.70448	2.98242	4.17065	0.474	T2
c129350.graph_c0	12.2047	26.0161	13.6863	3.9266	0.474	T2
c131872.graph_c0	0.292196	0.555113	0.111084	0.151021	0.474	T2
c132460.graph_c0	8.01391	15.2225	6.88782	6.4254	0.474	T2
c128631.graph_c0	2.23143	4.23197	1.5888	0.593608	0.473	T2
c107368.graph_c0	17.9189	40.6984	21.2908	21.5019	0.472	T2
c130842.graph_c1	1.20609	2.77335	0.931046	1.46683	0.471	T2
c131600.graph_c0	168.009	489.462	259.058	57.985	0.471	T2
c135435.graph_c0	23.079	43.5809	17.5035	19.2511	0.47	T2
c123967.graph_c0	121.598	284.617	150.979	103.658	0.47	T2
c120051.graph_c0	1.66595	3.13705	1.26618	0.110083	0.469	T2
c124308.graph_c2	40.0638	85.5378	45.4531	22.8386	0.469	T2
c130324.graph_c1	128.642	241.968	116.522	66.4524	0.468	T2
c118996.graph_c0	3.11058	5.84377	1.44934	1.32232	0.468	T2
c134748.graph_c0	140.626	277.416	147.852	63.4089	0.467	T2
c126718.graph_c0	86.5661	162.191	47.4245	39.2373	0.466	T2
c116393.graph_c0	2.87143	6.4197	3.43105	0.440845	0.466	T2
c124464.graph_c1	8.28194	15.8412	8.47238	6.58979	0.465	T2
c122622.graph_c0	14.6715	27.3892	13.3062	7.15802	0.464	T2
c117877.graph_c0	2.0802	3.88312	1.33185	0.691771	0.464	T2
c134117.graph_c0	4.9246	12.6276	4.64659	6.76887	0.464	T2
c135391.graph_c0	40.262	74.9865	36.4567	11.6687	0.463	T2
c123889.graph_c1	4.09134	10.7645	5.78093	4.74944	0.463	T2
c125368.graph_c1	10.4223	19.3828	9.30038	5.29343	0.462	T2
c123238.graph_c1	72.5466	134.807	72.5854	40.0777	0.462	T2
c134745.graph_c0	3.27536	7.31294	3.93994	2.16016	0.461	T2
c127097.graph_c0	70.4949	130.732	25.934	23.0923	0.461	T2
c124104.graph_c1	40.3321	83.7124	45.0027	45.1835	0.46	T2
c123560.graph_c1	18.9413	35.0615	14.2944	12.1621	0.46	T2
c116928.graph_c0	0.436452	0.847009	0.457715	0.296712	0.46	T2
c132728.graph_c0	209.846	387.671	142.102	52.55	0.459	T2
c123330.graph_c0	2.27671	9.56083	5.17786	0.680956	0.458	T2
c129588.graph_c1	139.043	256.14	97.9231	30.1912	0.457	T2
c125979.graph_c1	81.9877	150.957	80.9844	55.1978	0.457	T2
c134770.graph_c2	6.74685	12.4213	5.57991	5.2206	0.457	T2
c126146.graph_c1	10.3312	19.0161	8.79818	7.52532	0.457	T2
c127388.graph_c0	1.18333	2.17652	0.60921	0.596861	0.456	T2
c122261.graph_c0	45.5668	83.7827	21.669	27.2672	0.456	T2
c129470.graph_c0	11.4335	24.68	9.33488	13.431	0.456	T2
c121226.graph_c0	9.04909	25.6096	13.9397	2.18158	0.456	T2
c125048.graph_c1	1.54123	2.83025	1.02382	0.494629	0.455	T2
c129393.graph_c0	15.9552	29.2872	14.7123	11.264	0.455	T2
c116430.graph_c0	6.74114	14.264	7.77423	7.71967	0.455	T2
c128053.graph_c2	2.83276	5.19105	1.98591	2.4839	0.454	T2
c134722.graph_c0	62.1335	130.393	71.1849	54.2224	0.454	T2
c121205.graph_c0	3.84944	10.4901	5.74735	4.2322	0.452	T2
c118810.graph_c0	13.8226	25.2122	5.93903	3.29563	0.452	T2
c134951.graph_c0	8.60762	15.6649	8.38737	3.06776	0.451	T2
c111295.graph_c0	4.65425	8.96521	4.9301	3.52565	0.45	T2
c132595.graph_c0	33.7756	61.393	25.9543	25.4239	0.45	T2
c115272.graph_c0	22.8415	45.2862	24.9222	11.4099	0.45	T2
c135922.graph_c0	20.0844	36.4908	16.2432	13.8117	0.45	T2
c134796.graph_c0	9.52782	17.9382	9.87383	7.06941	0.45	T2
c133150.graph_c1	15.3343	32.236	17.7519	13.7366	0.449	T2
c131387.graph_c0	13.552	26.6615	14.6897	11.9604	0.449	T2
c132758.graph_c0	50.426	91.4799	36.0483	35.2569	0.449	T2
c114965.graph_c0	65.4597	136.352	75.2884	5.98473	0.448	T2
c110442.graph_c0	7.9826	14.73	8.14283	5.41862	0.447	T2
c108017.graph_c0	2.19615	3.96636	1.0451	1.19245	0.446	T2
c130963.graph_c0	90.073	162.616	79.6883	32.4283	0.446	T2
c125837.graph_c0	31.5032	56.8691	20.1602	13.3252	0.446	T2
c130676.graph_c1	12.3721	52.5984	29.1668	12.6214	0.445	T2
c108499.graph_c0	23.8881	43.0579	4.53706	5.62951	0.445	T2
c118554.graph_c0	14.5202	29.7859	16.5319	9.63763	0.445	T2
c118313.graph_c0	0.957198	1.72315	0.515312	0.131881	0.445	T2
c133083.graph_c0	70.21	126.313	65.2937	27.3631	0.444	T2
c127109.graph_c0	1.32554	2.38224	0.77467	1.05984	0.444	T2
c128557.graph_c1	14.6227	26.2559	12.9071	8.95458	0.443	T2
c125336.graph_c0	13.7239	48.6229	26.5327	27.0904	0.443	T2
c120923.graph_c0	245.846	440.485	164.654	45.5119	0.442	T2
c125596.graph_c1	9.68546	20.9632	11.7055	8.10433	0.442	T2
c126917.graph_c0	29.0255	57.3148	32.0108	15.9535	0.441	T2
c133350.graph_c1	113.112	202.389	107.021	39.1177	0.441	T2
c117449.graph_c0	23.6336	42.242	17.8198	3.43294	0.441	T2
c128349.graph_c0	128.333	229.344	75.9884	29.1546	0.44	T2
c118103.graph_c0	1.4814	2.6472	0.549013	1.22706	0.44	T2
c130363.graph_c0	17.5284	31.2637	12.2935	16.4427	0.439	T2
c119805.graph_c0	21.8318	38.8828	16.2556	9.65799	0.439	T2
c135856.graph_c0	5.13433	9.14419	3.58565	1.2434	0.439	T2
c125829.graph_c0	21.9691	39.1247	18.0454	17.2984	0.438	T2
c89193.graph_c0	6.35756	11.3121	4.71818	2.53592	0.438	T2
c115169.graph_c0	3.3508	5.95999	3.07594	0.343223	0.438	T2
c126783.graph_c0	60.1812	106.73	55.0371	47.4861	0.436	T2
c123882.graph_c0	1.46891	2.60402	0.586151	0.605372	0.436	T2
c132560.graph_c0	2.1687	3.83977	0.650633	0.454896	0.435	T2
c125992.graph_c0	0.540907	0.95676	0.25789	0.318403	0.435	T2
c96756.graph_c0	1.50187	2.65651	0.287936	0.141654	0.435	T2
c130905.graph_c0	5.39553	9.54284	4.41956	1.71711	0.435	T2
c116049.graph_c0	0.919813	1.62636	0.895145	0.224725	0.434	T2
c131685.graph_c0	47.4025	107.873	61.019	35.0455	0.434	T2
c126180.graph_c0	0.429078	1.30942	0.740723	0.581418	0.434	T2
c132539.graph_c1	34.0742	61.4013	34.7346	18.889	0.434	T2
c131211.graph_c0	50.5654	89.3531	38.5893	8.27329	0.434	T2
c134710.graph_c0	23.2112	48.3326	22.2078	27.3604	0.434	T2
c108400.graph_c0	3.93425	6.94661	2.02266	1.0647	0.434	T2
c131990.graph_c0	4.17987	11.0667	6.26811	1.45305	0.434	T2
c134139.graph_c0	0.29796	0.602697	0.192423	0.341731	0.433	T2
c123031.graph_c0	23.8155	41.9838	20.4189	17.7704	0.433	T2
c126250.graph_c1	39.1435	69.0043	30.711	12.1853	0.433	T2
c96569.graph_c0	7.51411	19.2186	10.9083	8.07101	0.432	T2
c131184.graph_c1	94.8471	167.086	82.8617	41.5168	0.432	T2
c130254.graph_c0	12.084	24.4012	12.1666	13.8597	0.432	T2
c132188.graph_c0	0.323636	0.732416	0.164337	0.416449	0.431	T2
c125418.graph_c0	3.58437	7.87133	4.4835	1.0711	0.43	T2
c129731.graph_c1	29.5054	55.2875	31.4922	17.0021	0.43	T2
c134962.graph_c1	18.0048	38.9921	13.8679	22.2443	0.43	T2
c122342.graph_c0	0.467476	0.819034	0.387618	0.113229	0.429	T2
c133693.graph_c0	1.36578	2.61262	0.947709	1.49152	0.429	T2
c129712.graph_c0	0.521182	0.912103	0.27693	0.498095	0.429	T2
c112833.graph_c0	2.39283	11.1209	6.36646	1.7541	0.428	T2
c130773.graph_c0	1.25017	2.24071	0.368401	1.28372	0.427	T2
c128924.graph_c0	2.13008	3.71595	1.23907	1.63798	0.427	T2
c131177.graph_c0	0.600689	2.48464	1.42426	0.62807	0.427	T2
c134449.graph_c0	24.3003	50.3642	21.5898	28.8985	0.426	T2
c123934.graph_c0	1.58572	2.75854	0.798546	1.1408	0.425	T2
c132258.graph_c0	53.363	103.607	59.5781	35.4185	0.425	T2
c120014.graph_c0	0.544976	2.04932	1.17936	0.0377341	0.425	T2
c133601.graph_c0	194.793	338.41	125.445	8.82049	0.424	T2
c127041.graph_c1	41.7036	72.4085	37.3651	27.9864	0.424	T2
c129716.graph_c0	0.567415	2.08908	0.698655	1.20359	0.424	T2
c130021.graph_c1	78.2016	135.55	30.1254	17.5935	0.423	T2
c132255.graph_c1	5.39403	9.34816	4.50921	0.327914	0.423	T2
c128800.graph_c0	486.45	842.048	326.131	35.3192	0.422	T2
c131459.graph_c1	4.34999	10.503	4.9533	6.07302	0.422	T2
c80241.graph_c0	12.24	22.9351	13.2629	2.45877	0.422	T2
c129001.graph_c0	18.2715	31.5728	15.8562	14.092	0.421	T2
c127950.graph_c0	221.189	382.125	108.182	45.5528	0.421	T2
c134032.graph_c0	29.9912	62.75	28.8192	36.3583	0.421	T2
c129351.graph_c1	24.1243	41.5623	19.9617	12.6758	0.42	T2
c113111.graph_c0	1.64097	4.3467	1.35985	2.52313	0.42	T2
c130411.graph_c1	62.9409	108.401	61.4431	45.449	0.419	T2
c130787.graph_c0	0.60598	2.44903	1.42526	0.347835	0.418	T2
c74022.graph_c0	2.46787	4.92137	2.8721	0.81524	0.416	T2
c132539.graph_c0	11.0812	18.9607	10.8045	6.06523	0.416	T2
c124841.graph_c0	2.58822	4.42462	2.27571	1.89408	0.415	T2
c105894.graph_c0	18.6599	31.8891	16.021	9.85629	0.415	T2
c135561.graph_c0	147.27	251.547	125.021	65.9457	0.415	T2
c124225.graph_c0	168.817	288.079	136.569	114.287	0.414	T2
c119643.graph_c0	7.97909	14.172	8.30969	5.69923	0.414	T2
c134117.graph_c1	9.62736	16.3689	7.04617	8.54687	0.412	T2
c125277.graph_c0	34.4869	58.6211	9.89273	11.9253	0.412	T2
c114784.graph_c0	34.8506	93.7604	55.2253	3.44284	0.411	T2
c120026.graph_c0	3.81653	8.52536	2.66117	5.02211	0.411	T2
c119233.graph_c1	24.4893	41.5608	16.9792	15.469	0.411	T2
c127256.graph_c0	8.8162	21.1335	10.3186	12.4716	0.41	T2
c117170.graph_c0	2.98518	5.05215	2.72239	0.144842	0.409	T2
c127271.graph_c0	4.91447	8.31467	3.94355	3.61669	0.409	T2
c133350.graph_c0	256.316	433.4	199.957	84.2165	0.409	T2
c131793.graph_c0	9.87004	16.6883	8.45795	6.9441	0.409	T2
c104678.graph_c0	5.22927	8.84077	3.71509	2.81829	0.409	T2
c133356.graph_c0	3.58401	6.80347	4.03347	2.47147	0.407	T2
c132263.graph_c0	0.682915	1.93957	0.679406	1.15011	0.407	T2
c105315.graph_c0	4.77065	8.04462	1.69366	3.13795	0.407	T2
c120077.graph_c0	0.516819	2.01778	1.19692	0.802488	0.407	T2
c108389.graph_c0	3.82506	7.14254	4.2551	1.75833	0.404	T2
c132417.graph_c0	31.474	52.7914	26.8277	15.8416	0.404	T2
c120714.graph_c0	4.50618	8.27724	4.93532	2.35975	0.404	T2
c133311.graph_c0	4.75149	7.96318	4.46129	3.4451	0.403	T2
c130118.graph_c1	16.5005	27.639	11.4568	6.91549	0.403	T2
c131511.graph_c0	8.69762	21.9	9.0106	13.0759	0.403	T2
c113371.graph_c0	4.45396	7.45797	2.948	1.06031	0.403	T2
c128493.graph_c0	0.339914	0.704413	0.145561	0.420703	0.403	T2
c133251.graph_c0	29.4908	58.8639	33.1134	35.2104	0.402	T2
c128690.graph_c5	10.6037	17.7173	7.55837	8.29937	0.402	T2
c136239.graph_c0	1.26335	3.74849	1.65216	2.24532	0.401	T2
c133080.graph_c0	6.3499	11.0368	6.61402	4.74194	0.401	T2
c129283.graph_c0	232.111	387.152	113.089	0.416061	0.4	T2
c120084.graph_c0	0.219629	1.0346	0.609375	0.62089	0.4	T2
c134333.graph_c1	118.898	198.088	90.381	14.1247	0.4	T2
c115990.graph_c0	2.53372	4.22047	1.40017	0.771838	0.4	T2
c126433.graph_c0	37.5757	62.5807	26.6249	15.6968	0.4	T2
c135681.graph_c1	40.9605	68.6844	41.2511	27.589	0.399	T2
c135736.graph_c1	192.543	320.516	184.357	60.1567	0.399	T2
c115119.graph_c0	18.8265	37.5197	22.561	4.04026	0.399	T2
c133361.graph_c0	19.6036	32.5964	12.5682	13.7862	0.399	T2
c114060.graph_c0	4.84478	8.06304	4.84937	0.898854	0.399	T2
c132165.graph_c0	15.2572	33.4267	20.1151	7.32315	0.398	T2
c122447.graph_c0	278.101	494.686	297.849	117.262	0.398	T2
c117928.graph_c3	10.1659	16.8675	6.67523	4.81138	0.397	T2
c126391.graph_c0	0.63824	1.21366	0.731488	0.459991	0.397	T2
c131114.graph_c0	0.414895	1.25109	0.754912	0.382865	0.397	T2
c130676.graph_c0	32.3816	53.7077	32.4234	12.2792	0.396	T2
c121701.graph_c0	1.56823	3.07981	1.02846	1.85994	0.396	T2
c135039.graph_c0	0.395512	0.74679	0.264685	0.451152	0.396	T2
c132764.graph_c0	44.4356	73.5412	30.6556	24.2661	0.396	T2
c126345.graph_c0	37.2385	61.5471	30.606	11.881	0.395	T2
c124043.graph_c0	1.93253	5.12637	2.94163	3.10172	0.395	T2
c112204.graph_c0	10.5327	38.8171	23.4954	7.48604	0.395	T2
c128910.graph_c0	194.355	322.177	195.059	73.8058	0.395	T2
c127380.graph_c0	24.6466	41.8094	25.3184	5.90393	0.394	T2
c124210.graph_c1	2.35626	6.51919	3.95318	1.64314	0.394	T2
c130122.graph_c0	58.7432	96.8601	32.5795	20.3336	0.394	T2
c122781.graph_c0	7.97497	13.1399	6.42262	4.77314	0.393	T2
c131290.graph_c0	28.1041	55.144	33.4767	14.7843	0.393	T2
c122490.graph_c0	0.400803	0.865383	0.52556	0.0114399	0.393	T2
c135801.graph_c1	4.00499	6.60435	4.01096	1.52003	0.393	T2
c133529.graph_c0	6.55439	10.7881	4.31698	3.92679	0.392	T2
c135777.graph_c0	66.7703	139.647	84.8883	39.9774	0.392	T2
c127608.graph_c1	0.634137	2.02992	1.23405	0.346835	0.392	T2
c131312.graph_c2	121.718	200.181	82.1351	45.0042	0.392	T2
c129353.graph_c0	20.7396	34.057	16.0993	4.86155	0.391	T2
c108856.graph_c0	2.94683	4.83645	2.17602	1.36415	0.391	T2
c110878.graph_c0	12.653	20.7592	10.2135	7.37266	0.39	T2
c124935.graph_c0	40.1087	65.7993	32.5687	23.8819	0.39	T2
c117247.graph_c0	0.72446	1.68494	1.02771	0.277204	0.39	T2
c116229.graph_c1	127.75	305.765	186.601	157.538	0.39	T2
c126808.graph_c1	931.514	1691.84	1035.03	635.64	0.388	T2
c125043.graph_c0	7.49705	12.2508	6.2415	4.22983	0.388	T2
c126808.graph_c0	4.22836	6.90709	3.17909	2.85176	0.388	T2
c117928.graph_c0	17.545	28.6271	12.2319	6.86447	0.387	T2
c131860.graph_c0	277.787	462.184	283.326	144.005	0.387	T2
c127007.graph_c0	3.28903	7.09838	3.49995	4.35426	0.387	T2
c128419.graph_c2	41.87	68.2566	38.9938	29.1211	0.387	T2
c118084.graph_c0	49.5381	80.5606	36.9146	26.9073	0.385	T2
c127346.graph_c0	3.07091	4.99352	1.96242	1.42785	0.385	T2
c123966.graph_c0	27.0983	44.0465	22.9934	19.4181	0.385	T2
c127701.graph_c0	15.5368	25.2148	10.2223	5.44011	0.384	T2
c131894.graph_c1	3.24271	5.5301	3.41019	1.81169	0.383	T2
c130445.graph_c0	0.566087	1.14444	0.347624	0.706076	0.383	T2
c131077.graph_c1	17.2308	27.849	7.88996	7.58859	0.381	T2
c128501.graph_c0	14.4113	23.2897	3.88366	0.392325	0.381	T2
c122476.graph_c0	2.03536	4.6481	2.8792	1.13338	0.381	T2
c123657.graph_c0	0.955582	3.21736	1.99416	1.57154	0.38	T2
c135778.graph_c1	5.97107	13.3691	7.73857	8.28853	0.38	T2
c134771.graph_c0	68.5252	110.402	63.8387	47.7233	0.379	T2
c111088.graph_c0	3.72144	5.99316	3.66069	0.414295	0.379	T2
c126603.graph_c0	18.4254	29.6657	17.7864	13.165	0.379	T2
c135839.graph_c0	285.709	458.946	157.86	101.861	0.377	T2
c123280.graph_c0	122.808	308.525	192.158	170.088	0.377	T2
c135046.graph_c0	49.7948	79.9468	46.3414	25.7235	0.377	T2
c114771.graph_c0	3.72293	5.97711	3.58579	0.557921	0.377	T2
c133225.graph_c0	2.92665	4.69556	1.3965	2.69309	0.377	T2
c131721.graph_c0	4.11035	6.58342	3.36258	2.89686	0.376	T2
c133056.graph_c0	19.2589	39.7286	24.8277	19.4373	0.375	T2
c112567.graph_c0	1.58096	2.52936	1.46676	0.727781	0.375	T2
c123799.graph_c0	6.00385	9.6001	3.0651	0.814479	0.375	T2
c122457.graph_c0	1.78485	2.85283	1.1675	1.61081	0.374	T2
c129269.graph_c0	2.06647	3.30272	1.76166	1.21018	0.374	T2
c132583.graph_c0	25.9776	42.6619	26.6952	17.0002	0.374	T2
c135287.graph_c0	10.8073	17.2644	7.42737	7.82845	0.374	T2
c125597.graph_c0	100.415	160.366	81.9483	66.7519	0.374	T2
c132960.graph_c0	117.537	187.657	76.2988	50.6394	0.374	T2
c132381.graph_c1	8.31361	22.5166	10.4237	14.1136	0.373	T2
c130603.graph_c0	5.36208	8.53739	3.59271	5.02112	0.372	T2
c129302.graph_c0	212.034	494.2	311.006	142.045	0.371	T2
c126076.graph_c0	17.0203	27.0279	12.9242	1.96241	0.37	T2
c135544.graph_c0	6.44604	10.2338	5.57767	4.33065	0.37	T2
c126483.graph_c0	2.61557	4.15183	1.87757	1.77697	0.37	T2
c128521.graph_c0	0.400451	0.635213	0.203835	0.309456	0.37	T2
c120721.graph_c0	3.65889	7.68579	4.84639	4.6407	0.369	T2
c126979.graph_c0	13.094	26.4589	16.6879	3.6465	0.369	T2
c134142.graph_c0	9.08698	14.3937	7.10009	6.38222	0.369	T2
c128186.graph_c0	0.301572	0.512116	0.140827	0.323764	0.368	T2
c134327.graph_c0	30.3382	47.9201	22.6445	10.7097	0.367	T2
c125964.graph_c0	12.2203	19.2895	8.34943	1.10237	0.366	T2
c110981.graph_c0	9.02897	28.1854	17.8607	2.72791	0.366	T2
c129503.graph_c0	3.63497	7.88755	2.6729	5.00033	0.366	T2
c134881.graph_c0	1.99703	4.46001	2.82821	1.89153	0.366	T2
c123753.graph_c0	27.4422	65.3417	41.085	41.4523	0.366	T2
c133094.graph_c3	9.02055	21.6822	13.756	3.93995	0.366	T2
c128668.graph_c1	23.6583	37.2873	16.9278	16.8179	0.366	T2
c126329.graph_c0	13.617	21.4513	11.9347	9.53299	0.365	T2
c114097.graph_c0	8.08627	12.7347	2.0867	3.65712	0.365	T2
c135224.graph_c0	33.1695	91.914	50.5292	58.3935	0.365	T2
c111516.graph_c0	4.59835	7.23795	3.77227	0.843474	0.365	T2
c130374.graph_c0	7.63693	12.0059	6.88668	4.97802	0.364	T2
c110239.graph_c0	5.76404	9.06086	3.69626	3.26335	0.364	T2
c124692.graph_c0	5.65031	8.88157	4.13988	3.57697	0.364	T2
c111903.graph_c0	7.64714	19.7444	12.5689	1.35929	0.363	T2
c119499.graph_c0	29.009	45.5117	14.7249	0.846359	0.363	T2
c127526.graph_c0	4.99787	7.83504	3.02478	2.12235	0.362	T2
c126655.graph_c0	31.1726	48.826	30.5262	16.7968	0.362	T2
c134504.graph_c0	22.6337	37.9213	15.4116	24.2123	0.362	T2
c113453.graph_c0	4.62249	7.23662	3.47388	1.33987	0.361	T2
c121374.graph_c0	20.7769	32.5194	20.5041	11.0954	0.361	T2
c131142.graph_c0	117.237	183.485	104.559	74.1518	0.361	T2
c119181.graph_c0	10.9177	17.0793	8.07502	7.09238	0.361	T2
c131397.graph_c1	16.0547	25.0738	13.095	8.26783	0.36	T2
c79994.graph_c0	23.6802	58.7455	37.6434	36.2053	0.359	T2
c132917.graph_c0	0.783299	1.73378	1.11276	0.402009	0.358	T2
c130801.graph_c0	3.14403	4.89865	1.36527	1.53947	0.358	T2
c114195.graph_c0	19.4566	30.3072	13.71	7.99909	0.358	T2
c126846.graph_c0	0.859462	1.33869	0.442627	0.768322	0.358	T2
c130837.graph_c0	2.72785	4.24639	1.4511	1.55041	0.358	T2
c128673.graph_c0	0.51595	0.802667	0.269551	0.281693	0.357	T2
c110551.graph_c0	32.2298	50.1338	12.0844	2.48309	0.357	T2
c135629.graph_c1	5.67326	11.7076	5.8582	7.5276	0.357	T2
c128489.graph_c0	8.10263	12.6014	6.98086	3.31552	0.357	T2
c129426.graph_c0	243.084	377.87	239.106	147.484	0.357	T2
c134304.graph_c0	29.8718	46.428	26.313	9.80478	0.357	T2
c131598.graph_c0	20.0031	31.0885	17.9326	13.4013	0.357	T2
c126091.graph_c1	44.1279	68.5665	33.2861	3.17462	0.356	T2
c133233.graph_c0	9.90591	15.3827	9.71904	5.27446	0.356	T2
c123560.graph_c0	5.65673	8.78259	4.21745	3.2906	0.356	T2
c115848.graph_c0	15.4684	24.0039	12.3362	10.0218	0.356	T2
c79552.graph_c0	847.575	1460.06	941.444	137.782	0.355	T2
c132366.graph_c0	23.9218	37.0898	15.2417	6.95926	0.355	T2
c136228.graph_c0	0.95498	1.47972	0.838145	0.137203	0.355	T2
c128726.graph_c1	12.4923	19.3521	8.13227	8.77973	0.354	T2
c127643.graph_c2	1.66791	4.23778	1.59797	2.73609	0.354	T2
c125189.graph_c0	19.5002	63.2669	40.8896	6.20811	0.354	T2
c135341.graph_c0	5.21751	13.1681	6.86614	8.51148	0.354	T2
c119529.graph_c0	2.48007	3.82989	1.90514	1.02003	0.352	T2
c130862.graph_c0	12.1448	18.7387	3.59036	5.48062	0.352	T2
c130916.graph_c0	36.3245	83.3336	54.0159	44.2632	0.352	T2
c125449.graph_c0	61.8071	95.3012	50.4827	41.4503	0.351	T2
c126686.graph_c0	14.3184	39.6572	16.9009	25.7219	0.351	T2
c122004.graph_c0	0.452861	1.56867	0.979746	1.0189	0.35	T2
c74113.graph_c0	0.880037	1.3545	0.618439	0.084638	0.35	T2
c128899.graph_c1	6.27097	9.6507	4.5636	0.515312	0.35	T2
c76343.graph_c0	4.68212	7.19593	3.65481	2.73589	0.349	T2
c129433.graph_c0	66.4008	102.028	53.0546	41.72	0.349	T2
c124578.graph_c1	3.7646	5.7779	1.70841	0.378014	0.348	T2
c135157.graph_c5	1.27747	3.33971	2.17601	0.255464	0.348	T2
c129343.graph_c1	18.2291	37.9077	17.3722	24.7914	0.346	T2
c120954.graph_c0	16.3009	24.9245	13.026	9.76872	0.346	T2
c135595.graph_c0	241.635	369.39	195.311	88.8233	0.346	T2
c117695.graph_c0	1.64108	2.50701	0.943833	0.014683	0.345	T2
c126808.graph_c3	558.322	1073.79	703.647	395.877	0.345	T2
c133955.graph_c3	1.86809	2.8483	0.993221	0.731078	0.344	T2
c111905.graph_c0	7.48278	11.3928	4.7644	4.38308	0.343	T2
c133304.graph_c0	82.3895	125.264	72.818	46.621	0.342	T2
c121107.graph_c0	4.80127	7.29834	3.10848	3.51872	0.342	T2
c130793.graph_c0	10.3	15.6506	7.31095	6.18915	0.342	T2
c116438.graph_c0	4.4397	9.32433	4.88359	6.13787	0.342	T2
c133692.graph_c2	1.95711	5.40731	3.50106	3.56022	0.342	T2
c134093.graph_c0	0.452645	0.686575	0.185377	0.441338	0.341	T2
c135613.graph_c0	0.591238	1.04027	0.375019	0.686292	0.34	T2
c74015.graph_c0	20.6376	31.2721	13.1047	6.39819	0.34	T2
c120591.graph_c0	13.7387	20.7905	11.4622	8.08321	0.339	T2
c134486.graph_c1	39.9525	84.785	48.6514	56.0282	0.339	T2
c134879.graph_c0	6.58878	18.499	8.72971	12.2249	0.339	T2
c121265.graph_c0	1.04983	1.58761	0.768411	0.415656	0.339	T2
c128221.graph_c0	49.6545	75.07	34.0394	27.7055	0.339	T2
c116589.graph_c0	42.2076	63.7552	40.8544	19.9628	0.338	T2
c130817.graph_c0	73.2653	110.579	51.6382	1.47057	0.337	T2
c118265.graph_c0	1.42804	2.15179	0.76547	0.711687	0.336	T2
c121386.graph_c0	1.669	2.51429	0.865149	1.28018	0.336	T2
c114460.graph_c0	1.64313	2.47492	0.791035	1.41357	0.336	T2
c125381.graph_c0	16.2543	24.4709	12.9062	10.5784	0.336	T2
c126437.graph_c0	5.32796	8.01565	2.4896	0.700671	0.335	T2
c128236.graph_c0	1196.17	2100.81	1396.59	303.034	0.335	T2
c134054.graph_c0	4.14882	9.59187	6.36926	6.37692	0.335	T2
c122176.graph_c1	5.00823	8.63835	5.74873	3.49786	0.335	T2
c131401.graph_c1	190.812	286.629	128.067	56.8252	0.334	T2
c129570.graph_c0	0.305439	0.821098	0.18028	0.546738	0.334	T2
c131419.graph_c0	7.15588	14.1788	8.54401	9.44436	0.334	T2
c125048.graph_c0	1.53215	2.29875	0.749158	0.586905	0.333	T2
c114481.graph_c0	9.44293	18.6918	12.0798	12.4648	0.333	T2
c132285.graph_c0	26.9783	40.3465	25.4919	8.07978	0.331	T2
c131706.graph_c0	29.2521	47.7873	31.957	6.81232	0.331	T2
c122448.graph_c0	2.71032	4.05134	1.90494	0.128151	0.331	T2
c107763.graph_c0	0.563327	1.95558	0.848708	1.30851	0.331	T2
c133387.graph_c0	3.4002	5.08049	2.07688	3.36073	0.331	T2
c116644.graph_c0	5.43204	8.1114	3.13274	0.0616428	0.33	T2
c123588.graph_c0	1.18287	1.76591	0.575701	0.578089	0.33	T2
c116261.graph_c0	30.3757	45.3436	24.5784	17.2152	0.33	T2
c128914.graph_c0	0.561587	0.837936	0.275173	0.200242	0.33	T2
c124187.graph_c0	12.2789	24.4516	16.4052	15.966	0.329	T2
c123826.graph_c0	16.1998	38.1625	25.6232	1.19258	0.329	T2
c134624.graph_c1	2.2447	3.34195	1.63565	1.17889	0.328	T2
c134775.graph_c1	48.7098	80.55	54.1244	29.5856	0.328	T2
c115248.graph_c0	2.05301	3.43323	2.30719	1.17107	0.328	T2
c118448.graph_c0	12.6439	18.8108	6.67419	3.72351	0.328	T2
c111643.graph_c0	1.73518	2.5814	1.61248	0.796925	0.328	T2
c123913.graph_c0	18.8117	43.1865	29.0334	15.6854	0.328	T2
c73939.graph_c0	2.11813	3.15063	0.901613	0.647086	0.328	T2
c134200.graph_c0	22.0653	32.8169	14.4472	11.4682	0.328	T2
c120321.graph_c1	24.8506	36.9534	21.6414	16.0377	0.328	T2
c124810.graph_c1	2.40632	3.57808	1.67614	0.411153	0.327	T2
c117106.graph_c0	8.7303	12.9748	3.70516	4.63056	0.327	T2
c124755.graph_c0	7.02821	15.3547	10.3342	9.98937	0.327	T2
c135258.graph_c0	46.3559	90.5147	44.7556	60.9714	0.326	T2
c116773.graph_c0	1.33225	2.60139	0.92065	1.75323	0.326	T2
c126692.graph_c1	86.7996	177.977	111.321	119.97	0.326	T2
c123535.graph_c0	30.2721	44.9015	23.8379	16.8036	0.326	T2
c114756.graph_c0	11.0428	16.3789	8.8167	2.50854	0.326	T2
c124897.graph_c3	30.177	44.7209	17.0698	12.7211	0.325	T2
c128400.graph_c0	10.4024	22.6337	10.3981	15.2808	0.325	T2
c133679.graph_c0	1.37431	2.0356	0.855312	0.742865	0.325	T2
c115115.graph_c0	1.69552	2.51039	1.43711	0.847174	0.325	T2
c135469.graph_c1	2.72824	4.03895	2.05071	1.69524	0.325	T2
c118262.graph_c0	1.11059	1.64348	0.505415	0.362198	0.324	T2
c124572.graph_c0	4.22951	9.13505	3.83596	6.17609	0.324	T2
c112810.graph_c0	50.3593	281.719	91.0103	190.599	0.323	T2
c130740.graph_c1	107.137	190.076	129.109	62.3825	0.321	T2
c130941.graph_c0	10.7848	15.8659	7.04025	0.342978	0.32	T2
c131640.graph_c0	35.8465	52.7097	30.9884	21.3569	0.32	T2
c118716.graph_c0	2.00487	4.10569	1.56547	2.79236	0.32	T2
c127779.graph_c1	36.3119	53.3566	31.5145	20.4702	0.319	T2
c135781.graph_c1	2.06315	4.66753	2.35564	3.17914	0.319	T2
c132991.graph_c1	14.9787	23.8045	16.2139	9.72414	0.319	T2
c119594.graph_c1	19.5445	59.8357	40.7826	22.8979	0.318	T2
c105301.graph_c0	111.269	163.234	91.4823	65.4658	0.318	T2
c122729.graph_c1	250.282	433.472	295.78	156.107	0.318	T2
c124846.graph_c0	1.45338	2.12888	1.21834	0.650544	0.317	T2
c129776.graph_c0	63.6859	179.298	111.097	122.44	0.317	T2
c119477.graph_c0	60.5325	88.5784	44.876	5.94188	0.317	T2
c132357.graph_c1	93.6637	143.042	97.7566	62.3318	0.317	T2
c123885.graph_c0	17.0377	24.887	15.5597	10.8052	0.315	T2
c131340.graph_c0	53.1588	77.6318	35.9363	15.1768	0.315	T2
c127299.graph_c0	239.758	350.074	200.17	114.834	0.315	T2
c135292.graph_c1	10.2158	14.9079	7.97652	5.95307	0.315	T2
c125425.graph_c0	135.965	236.792	162.31	0.908663	0.315	T2
c130490.graph_c0	0.495096	0.980247	0.238457	0.672091	0.314	T2
c134442.graph_c1	24.9872	36.4212	13.9393	12.8457	0.314	T2
c115978.graph_c0	15.3738	22.3987	6.05091	1.88236	0.314	T2
c132011.graph_c0	82.2645	119.793	38.0845	24.5658	0.313	T2
c135934.graph_c0	2.25144	5.33814	3.67228	3.04718	0.312	T2
c108562.graph_c0	22.6308	32.8871	18.721	14.2508	0.312	T2
c127842.graph_c0	61.3734	123.965	78.5638	85.3198	0.312	T2
c116635.graph_c0	2.47938	4.74344	3.26999	1.57914	0.311	T2
c129745.graph_c0	1.42563	2.06672	1.06731	0.225744	0.31	T2
c135688.graph_c2	22.5797	32.7148	15.7837	11.7925	0.31	T2
c133404.graph_c2	39.6202	57.4009	35.8276	20.282	0.31	T2
c118473.graph_c0	3.28337	4.75523	2.74033	0.481193	0.31	T2
c122367.graph_c0	7.24608	14.775	8.53846	10.2026	0.309	T2
c135614.graph_c1	18.3218	26.5165	10.7899	10.7476	0.309	T2
c122498.graph_c1	68.3618	122.808	84.8606	20.1362	0.309	T2
c133503.graph_c0	3.43179	4.96388	2.05152	2.43969	0.309	T2
c129261.graph_c0	1.10425	3.60117	2.49009	1.00771	0.309	T2
c125275.graph_c1	3.32338	6.18838	4.27935	0.90764	0.308	T2
c136041.graph_c0	2.32863	3.36583	2.27946	0.305275	0.308	T2
c132170.graph_c0	116.685	168.618	109.77	63.3859	0.308	T2
c119718.graph_c0	15.3703	25.0745	17.3555	4.93705	0.308	T2
c127040.graph_c0	1.43991	2.07991	0.760847	0.874379	0.308	T2
c113544.graph_c0	0.814851	1.17662	0.295773	0.30993	0.307	T2
c134168.graph_c1	38.1337	55.0627	13.2231	1.98698	0.307	T2
c129239.graph_c1	32.24	46.5485	27.2202	19.7753	0.307	T2
c133931.graph_c0	27.0366	39.0142	21.0094	13.2604	0.307	T2
c135648.graph_c0	16.0842	23.1933	10.7577	9.82168	0.307	T2
c119886.graph_c0	9.26974	13.3521	6.44959	5.87483	0.306	T2
[truncated: 1,456 more rows]
